# Supplementary material for: (Di­methyl­phosphor­yl)methanaminium nitrate
Source: Acta Crystallogr Sect E Struct Rep Online. 2013 Oct 16;69(Pt 11):o1639–40. doi: 10.1107/S1600536813027694 (PMC3884308; doi:10.1107/S1600536813027694)
Supplement: Supplementary file 1 [file e-69-o1639-sup1.cif]

##############################################################################
#                                                                            #
# This CIF contains the data in a paper accepted for publication in          #
# Acta Crystallographica Section E. It conforms to the requirements of       #
# Notes for Authors for Acta Crystallographica Section E, and has been       #
# peer reviewed under the auspices of the IUCr Commission on Journals.       #
#                                                                            #
# Full details of the Crystallographic Information File format               #
# are given in the paper "The Crystallographic Information File (CIF):       #
# a New Standard Archive File for Crystallography" by S. R. Hall, F. H.      #
# Allen and I. D. Brown [Acta Cryst. (1991), A47, 655-685].                  #
#                                                                            #
# The current version of the core CIF dictionary is obtainable from          #
# ftp://ftp.iucr.org/pub/cif_core.dic.                                       #
#                                                                            #
# Software is freely available for graphical display of the structure(s)     #
# in this CIF. For information consult the CIF software page                 #
# http://www.iucr.org/resources/cif/software.                                #
#                                                                            #
# This file may be used for bona fide research purposes within the           #
# scientific community so long as proper attribution is given to the journal # 
# article from which it was obtained.                                        #
#                                                                            #
##############################################################################
data_I
_audit_creation_method     SHELXL-2013
_database_code_depnum_ccdc_archive     'CCDC 965649'
_chemical_name_systematic
;
(Dimethylphosphoryl)methanaminium nitrate
;
_chemical_name_common     ?
_chemical_formula_moiety     'C3 H11 N O P +, N O3 -'
_chemical_formula_sum     'C3 H11 N2 O4 P'
_chemical_formula_iupac     'C3 H11 N O P +, N O3 -'
_chemical_formula_weight     170.11
_chemical_melting_point     ?
_shelx_space_group_comment
;
The symmetry employed for this shelxl refinement is uniquely defined
by the following loop, which should always be used as a source of
symmetry information in preference to the above space-group names.
They are only intended as comments.
;
_space_group_crystal_system     monoclinic
_space_group_name_H-M_alt     'P 21/c'
_space_group_name_Hall     '-P 2ybc'
loop_
    _space_group_symop_operation_xyz
    'x, y, z'
    '-x, y+1/2, -z+1/2'
    '-x, -y, -z'
    'x, -y-1/2, z-1/2'
_cell_length_a     8.7718(3)
_cell_length_b     7.9892(3)
_cell_length_c     11.2921(6)
_cell_angle_alpha     90
_cell_angle_beta     96.581(4)
_cell_angle_gamma     90
_cell_volume     786.14(6)
_cell_formula_units_Z     4
_cell_measurement_reflns_used     40230
_cell_measurement_theta_min     3.7733
_cell_measurement_theta_max     36.3153
_cell_measurement_temperature     290(2)
_exptl_crystal_description     block
_exptl_crystal_colour     colourless
_exptl_crystal_size_max     0.63
_exptl_crystal_size_mid     0.38
_exptl_crystal_size_min     0.19
_exptl_crystal_density_diffrn     1.437
_exptl_crystal_density_meas     ?
_exptl_crystal_density_method     ?
_exptl_crystal_F_000     360
_exptl_absorpt_coefficient_mu     0.316
_exptl_absorpt_correction_type     multi-scan
_exptl_absorpt_process_details
;
(CrysAlis PRO; Oxford Diffraction, 2009)
;
_exptl_absorpt_correction_T_min     0.80875
_exptl_absorpt_correction_T_max     1.00000
_exptl_special_details
;
The Raman spectrum was
measured using a Bruker MULTIRAM spectrometer (Nd:YAG-Laser at 1064 nm;
RT-InGaAs-detector; backscattering geometry); 4000--70 cm^-1^: 3112 (w), 2994
(<i>s</i>), 2952 (<i>m</i>), 2916 (<i>s</i>), 2854 (w), 2834 (w), 2804 (w),
2654 (w), 2625 (w), 2588 (w), 1645 (w), 1615 (w), 1549 (w), 1430 (w), 1407
(w), 1373 (w), 1309 (w), 1155 (<i>m</i>), 1126 (w), 1092 (w), 1046 (<i>s</i>),
1029 (w), 947 (w), 918 (w), 895 (w), 858 (w), 787 (w), 759 (w), 726
(<i>m</i>), 662 (<i>s</i>), 456 (w), 369 (w), 314 (<i>m</i>), 295 (w), 268
(w), 238 (w), 137 (w), 121 (<i>m</i>), 95 (<i>s</i>), 73 (<i>s</i>). -- IR
spectroscopic data were recorded on a Digilab FT3400 spectrometer using a
MIRacle ATR unit (Pike Technologies); 4000--560 cm^-1^: 3439 (w), 2993
(<i>s</i>), 2946 (<i>s</i>), 2915 (<i>s</i>), 2885 (<i>s</i>), 2830
(<i>s</i>), 2749 (<i>m</i>), 2722 (<i>m</i>), 2651 (<i>m</i>), 2625
(<i>m</i>), 2403 (w), 2066 (w), 1757 (w), 1638 (<i>m</i>), 1551 (<i>m</i>),
1432 (<i>m</i>), 1420 (<i>m</i>), 1405 (<i>m</i>), 1346 (<i>s</i>), 1330
(<i>s</i>), 1306 (<i>s</i>), 1297 (<i>s</i>), 1157 (<i>s</i>), 1119
(<i>m</i>), 1088 (<i>s</i>), 1045 (w), 1029 (w), 944 (<i>s</i>), 914
(<i>m</i>), 889 (<i>s</i>), 855 (<i>m</i>), 826 (<i>m</i>), 784 (<i>m</i>),
756 (<i>m</i>), 723 (w), 714 (w), 657 (w).
;
_diffrn_ambient_temperature     290(2)
_diffrn_radiation_type     MoK\a
_diffrn_radiation_wavelength     0.71073
_diffrn_radiation_monochromator     graphite
_diffrn_measurement_device_type     'Oxford Diffraction Xcalibur Eos'
_diffrn_measurement_method     '\w scans'
_diffrn_detector_area_resol_mean     16.2711
_diffrn_reflns_number     82785
_diffrn_reflns_av_R_equivalents     0.0316
_diffrn_reflns_theta_min     3.781
_diffrn_reflns_theta_max     36.412
_diffrn_reflns_theta_full     25.242
_diffrn_measured_fraction_theta_max     0.982
_diffrn_measured_fraction_theta_full     0.996
_diffrn_reflns_limit_h_min     -14
_diffrn_reflns_limit_h_max     14
_diffrn_reflns_limit_k_min     -13
_diffrn_reflns_limit_k_max     13
_diffrn_reflns_limit_l_min     -18
_diffrn_reflns_limit_l_max     18
_refine_special_details     ?
_reflns_number_total     3770
_reflns_number_gt     3313
_reflns_threshold_expression     I>2\s(I)
_refine_ls_structure_factor_coef     Fsqd
_refine_ls_matrix_type     full
_refine_ls_R_factor_all     0.0360
_refine_ls_R_factor_gt     0.0303
_refine_ls_wR_factor_gt     0.0621
_refine_ls_wR_factor_ref     0.0651
_refine_ls_goodness_of_fit_ref     1.006
_refine_ls_restrained_S_all     1.006
_refine_ls_number_reflns     3770
_refine_ls_number_parameters     106
_refine_ls_number_restraints     0
_refine_ls_hydrogen_treatment     mixed
_refine_ls_weighting_scheme     calc
_refine_ls_weighting_details
;
 w=1/[\s^2^(Fo^2^)+(0.0110P)^2^+0.3000P]
 where P=(Fo^2^+2Fc^2^)/3
;
_atom_sites_solution_hydrogens     mixed
_atom_sites_solution_primary     direct
_atom_sites_solution_secondary     difmap
_refine_ls_shift/su_max     0.001
_refine_ls_shift/su_mean     0.000
_refine_diff_density_max     0.402
_refine_diff_density_min     -0.338
_refine_ls_extinction_method     'SHELXL2013 (Sheldrick, 2008)'
_refine_ls_extinction_coef     0.0296(13)
_refine_ls_extinction_expression
                                  'Fc^*^=kFc[1+0.001xFc^2^\l^3^/sin(2\q)]^-1/4^'
loop_
    _atom_type_symbol
    _atom_type_description
    _atom_type_scat_dispersion_real
    _atom_type_scat_dispersion_imag
    _atom_type_scat_source
    'C' 'C' 0.0033 0.0016
                         'International Tables Vol C Tables 4.2.6.8 and 6.1.1.4'
    'H' 'H' 0.0000 0.0000
                         'International Tables Vol C Tables 4.2.6.8 and 6.1.1.4'
    'N' 'N' 0.0061 0.0033
                         'International Tables Vol C Tables 4.2.6.8 and 6.1.1.4'
    'O' 'O' 0.0106 0.0060
                         'International Tables Vol C Tables 4.2.6.8 and 6.1.1.4'
    'P' 'P' 0.1023 0.0942
                         'International Tables Vol C Tables 4.2.6.8 and 6.1.1.4'
_computing_data_collection     'CrysAlis PRO (Oxford Diffraction, 2009)'
_computing_cell_refinement     'CrysAlis PRO (Oxford Diffraction, 2009)'
_computing_data_reduction     'CrysAlis PRO (Oxford Diffraction, 2009)'
_computing_structure_solution     'SHELXL2013 (Sheldrick, 2008)'
_computing_structure_refinement     'SHELXL2013 (Sheldrick, 2008)'
_computing_molecular_graphics     'DIAMOND (Brandenburg, 2012)'
_computing_publication_material     'publCIF (Westrip, 2010)'
loop_
    _atom_site_type_symbol
    _atom_site_label
    _atom_site_fract_x
    _atom_site_fract_y
    _atom_site_fract_z
    _atom_site_U_iso_or_equiv
    _atom_site_adp_type
    _atom_site_calc_flag
    _atom_site_occupancy
    _atom_site_disorder_assembly
    _atom_site_disorder_group
    P P1 0.16112(2) 0.75856(3) 0.06006(2) 0.02633(6) Uani d 1 . .
    O O1 0.04435(8) 0.70859(9) -0.04036(6) 0.03792(15) Uani d 1 . .
    N N1 0.24474(9) 0.42711(10) 0.08323(7) 0.03066(14) Uani d 1 . .
    H H11 0.2939(15) 0.3482(18) 0.1290(12) 0.050(4) Uiso d 1 . .
    H H12 0.2989(15) 0.4449(17) 0.0211(13) 0.051(4) Uiso d 1 . .
    H H13 0.1553(16) 0.3832(18) 0.0591(12) 0.052(4) Uiso d 1 . .
    C C1 0.09272(13) 0.90021(14) 0.16403(10) 0.0431(2) Uani d 1 . .
    H H1A 0.0774 1.0085 0.1278 0.065 Uiso calc 1 . .
    H H1B 0.1667 0.9085 0.2333 0.065 Uiso calc 1 . .
    H H1C -0.0027 0.8598 0.1869 0.065 Uiso calc 1 . .
    C C2 0.32841(11) 0.84891(13) 0.00985(10) 0.0400(2) Uani d 1 . .
    H H2A 0.3758 0.7689 -0.0377 0.060 Uiso calc 1 . .
    H H2B 0.3994 0.8799 0.0774 0.060 Uiso calc 1 . .
    H H2C 0.3000 0.9465 -0.0371 0.060 Uiso calc 1 . .
    C C3 0.22309(10) 0.57989(11) 0.15315(7) 0.02919(15) Uani d 1 . .
    H H3A 0.3190 0.6073 0.2007 0.035 Uiso calc 1 . .
    H H3B 0.1473 0.5578 0.2073 0.035 Uiso calc 1 . .
    O O2 0.41973(10) 0.17393(12) 0.21553(7) 0.0511(2) Uani d 1 . .
    O O3 0.41189(9) 0.03797(10) 0.37965(7) 0.04730(19) Uani d 1 . .
    O O4 0.26575(11) 0.25210(12) 0.33988(9) 0.0596(2) Uani d 1 . .
    N N2 0.36518(9) 0.15533(10) 0.31187(7) 0.03293(15) Uani d 1 . .
loop_
    _atom_site_aniso_label
    _atom_site_aniso_U_11
    _atom_site_aniso_U_22
    _atom_site_aniso_U_33
    _atom_site_aniso_U_12
    _atom_site_aniso_U_13
    _atom_site_aniso_U_23
    P1 0.02420(9) 0.02590(9) 0.02829(10) -0.00258(7) 0.00046(7) 0.00021(7)
    O1 0.0351(3) 0.0393(3) 0.0364(3) -0.0046(3) -0.0083(3) -0.0003(3)
    N1 0.0296(3) 0.0285(3) 0.0324(3) 0.0006(3) -0.0028(3) 0.0034(3)
    C1 0.0432(5) 0.0381(5) 0.0488(5) 0.0000(4) 0.0091(4) -0.0112(4)
    C2 0.0363(4) 0.0384(5) 0.0463(5) -0.0080(4) 0.0093(4) 0.0071(4)
    C3 0.0303(4) 0.0314(4) 0.0255(3) -0.0033(3) 0.0015(3) 0.0026(3)
    O2 0.0497(4) 0.0641(5) 0.0410(4) 0.0132(4) 0.0115(3) 0.0187(4)
    O3 0.0484(4) 0.0474(4) 0.0467(4) 0.0145(3) 0.0078(3) 0.0202(3)
    O4 0.0608(5) 0.0584(5) 0.0621(5) 0.0296(4) 0.0177(4) 0.0120(4)
    N2 0.0290(3) 0.0338(4) 0.0346(3) 0.0006(3) -0.0021(3) 0.0046(3)
_geom_special_details
;
All e.s.d.'s (except the e.s.d. in the dihedral angle between two l.s. planes)
are estimated using the full covariance matrix. The cell e.s.d.'s are taken
into account individually in the estimation of e.s.d.'s in distances, angles
and torsion angles; correlations between e.s.d.'s in cell parameters are only
used when they are defined by crystal symmetry. An approximate (isotropic)
treatment of cell e.s.d.'s is used for estimating e.s.d.'s involving l.s.
planes.
;
loop_
    _geom_bond_atom_site_label_1
    _geom_bond_atom_site_label_2
    _geom_bond_site_symmetry_2
    _geom_bond_distance
    _geom_bond_publ_flag
    P1 O1 . 1.4927(7) ?
    P1 C1 . 1.7834(10) ?
    P1 C2 . 1.7851(9) ?
    P1 C3 . 1.8186(9) ?
    N1 C3 . 1.4777(12) ?
    N1 H11 . 0.894(14) ?
    N1 H12 . 0.902(14) ?
    N1 H13 . 0.874(14) ?
    C1 H1A . 0.9600 ?
    C1 H1B . 0.9600 ?
    C1 H1C . 0.9600 ?
    C2 H2A . 0.9600 ?
    C2 H2B . 0.9600 ?
    C2 H2C . 0.9600 ?
    C3 H3A . 0.9700 ?
    C3 H3B . 0.9700 ?
    O2 N2 . 1.2465(11) ?
    O3 N2 . 1.2494(10) ?
    O4 N2 . 1.2336(11) ?
loop_
    _geom_angle_atom_site_label_1
    _geom_angle_atom_site_label_2
    _geom_angle_atom_site_label_3
    _geom_angle_site_symmetry_1
    _geom_angle_site_symmetry_3
    _geom_angle
    _geom_angle_publ_flag
    O1 P1 C1 . . 114.62(5) ?
    O1 P1 C2 . . 112.60(5) ?
    C1 P1 C2 . . 107.66(5) ?
    O1 P1 C3 . . 111.27(4) ?
    C1 P1 C3 . . 102.61(5) ?
    C2 P1 C3 . . 107.38(5) ?
    C3 N1 H11 . . 110.9(9) ?
    C3 N1 H12 . . 113.4(9) ?
    H11 N1 H12 . . 107.4(12) ?
    C3 N1 H13 . . 109.4(9) ?
    H11 N1 H13 . . 104.7(12) ?
    H12 N1 H13 . . 110.7(12) ?
    P1 C1 H1A . . 109.5 ?
    P1 C1 H1B . . 109.5 ?
    H1A C1 H1B . . 109.5 ?
    P1 C1 H1C . . 109.5 ?
    H1A C1 H1C . . 109.5 ?
    H1B C1 H1C . . 109.5 ?
    P1 C2 H2A . . 109.5 ?
    P1 C2 H2B . . 109.5 ?
    H2A C2 H2B . . 109.5 ?
    P1 C2 H2C . . 109.5 ?
    H2A C2 H2C . . 109.5 ?
    H2B C2 H2C . . 109.5 ?
    N1 C3 P1 . . 112.81(6) ?
    N1 C3 H3A . . 109.0 ?
    P1 C3 H3A . . 109.0 ?
    N1 C3 H3B . . 109.0 ?
    P1 C3 H3B . . 109.0 ?
    H3A C3 H3B . . 107.8 ?
    O4 N2 O2 . . 120.16(8) ?
    O4 N2 O3 . . 120.34(9) ?
    O2 N2 O3 . . 119.50(8) ?
loop_
    _geom_torsion_atom_site_label_1
    _geom_torsion_atom_site_label_2
    _geom_torsion_atom_site_label_3
    _geom_torsion_atom_site_label_4
    _geom_torsion_site_symmetry_1
    _geom_torsion_site_symmetry_2
    _geom_torsion_site_symmetry_3
    _geom_torsion_site_symmetry_4
    _geom_torsion
    _geom_torsion_publ_flag
    O1 P1 C3 N1 . . . . 40.98(7) ?
    C1 P1 C3 N1 . . . . 164.01(6) ?
    C2 P1 C3 N1 . . . . -82.67(7) ?
loop_
    _geom_hbond_atom_site_label_D
    _geom_hbond_atom_site_label_H
    _geom_hbond_atom_site_label_A
    _geom_hbond_site_symmetry_A
    _geom_hbond_distance_DH
    _geom_hbond_distance_HA
    _geom_hbond_distance_DA
    _geom_hbond_angle_DHA
    N1 H11 O2 . 0.894(14) 1.966(15) 2.8555(11) 173.1(12)
    N1 H12 O3 4_565 0.902(14) 1.979(14) 2.8784(12) 174.5(13)
    N1 H13 O1 3_565 0.874(14) 1.888(14) 2.7493(10) 168.2(13)
_shelx_res_file
;
TITL exp_698_rt in P2(1)/c
REM P2(1)/c (#14 in standard setting)
CELL 0.71073   8.771840   7.989246  11.292147  90.0000  96.5813  90.0000
ZERR    4.00   0.000273   0.000269   0.000630   0.0000   0.0037   0.0000
LATT  1
SYMM -x, y+1/2,-z+1/2
SFAC C H N O P
UNIT 12.00 44.00 8.00 16.00 4.00
OMIT -3
OMIT 1 0 2
LIST 4 ! automatically inserted. Change 6 to 4 for CHECKCIF!!
HTAB
EQIV $1 x, -y+0.5, z-0.5
EQIV $2 -x, -y+1, -z
HTAB N1 O2
HTAB N1 O3_$1
HTAB N1 O1_$2
CONF
ACTA
L.S. 6
BOND $H
FMAP 2
PLAN 20
WGHT    0.011000    0.300000
EXTI    0.029622
FVAR      10.96767
MOLE   1
P1    5    0.161116    0.758562    0.060056    11.00000    0.02420    0.02590 =
         0.02829    0.00021    0.00046   -0.00258
O1    4    0.044352    0.708593   -0.040362    11.00000    0.03514    0.03933 =
         0.03639   -0.00025   -0.00835   -0.00463
N1    3    0.244736    0.427113    0.083232    11.00000    0.02959    0.02848 =
         0.03243    0.00345   -0.00280    0.00060
H11   2    0.293915    0.348244    0.129016    11.00000    0.04981
H12   2    0.298856    0.444872    0.021086    11.00000    0.05101
H13   2    0.155298    0.383184    0.059115    11.00000    0.05160
C1    1    0.092724    0.900213    0.164028    11.00000    0.04322    0.03807 =
         0.04876   -0.01116    0.00907    0.00003
AFIX 137
H1A   2    0.077356    1.008547    0.127844    11.00000   -1.50000
H1B   2    0.166738    0.908530    0.233313    11.00000   -1.50000
H1C   2   -0.002737    0.859814    0.186896    11.00000   -1.50000
AFIX   0
C2    1    0.328412    0.848908    0.009848    11.00000    0.03629    0.03843 =
         0.04630    0.00710    0.00930   -0.00795
AFIX 137
H2A   2    0.375839    0.768905   -0.037739    11.00000   -1.50000
H2B   2    0.399352    0.879861    0.077410    11.00000   -1.50000
H2C   2    0.300014    0.946543   -0.037128    11.00000   -1.50000
AFIX   0
C3    1    0.223093    0.579888    0.153147    11.00000    0.03031    0.03143 =
         0.02545    0.00265    0.00152   -0.00333
AFIX  23
H3A   2    0.319005    0.607282    0.200739    11.00000   -1.20000
H3B   2    0.147255    0.557805    0.207303    11.00000   -1.20000
AFIX   0
O2    4    0.419731    0.173930    0.215529    11.00000    0.04967    0.06407 =
         0.04098    0.01871    0.01148    0.01316
O3    4    0.411893    0.037972    0.379650    11.00000    0.04838    0.04738 =
         0.04669    0.02019    0.00775    0.01452
O4    4    0.265748    0.252104    0.339876    11.00000    0.06084    0.05837 =
         0.06214    0.01197    0.01770    0.02957
N2    3    0.365181    0.155333    0.311868    11.00000    0.02900    0.03385 =
         0.03462    0.00463   -0.00214    0.00060
MOLE   2
HKLF 4
REM  exp_698_rt in P2(1)/c
REM R1 =  0.0303 for    3313 Fo > 4sig(Fo)  and  0.0360 for all    3770 data
REM    106 parameters refined using      0 restraints
END
WGHT      0.0433      0.1336
REM Instructions for potential hydrogen bonds
HTAB N1 O2
HTAB N1 O4
HTAB N1 N2
HTAB N1 O3_$1
HTAB N1 O4_$1
HTAB N1 N2_$1
HTAB N1 O1_$2
EQIV $3 -x, -y+2, -z
HTAB C1 O1_$3
EQIV $4 -x, y+1/2, -z+1/2
HTAB C1 O4_$4
HTAB C2 O3_$1
EQIV $5 -x+1, y+1/2, -z+1/2
HTAB C3 O2_$5
REM Highest difference peak  0.402,  deepest hole -0.338,  1-sigma level  0.043
Q1    1   0.2051  0.6632  0.1097  11.00000  0.05    0.40
Q2    1   0.1030  0.7381  0.0031  11.00000  0.05    0.37
Q3    1   0.4345  0.2433  0.2512  11.00000  0.05    0.36
;
_shelxl_version_number       20.13
data_New_Global_Publ_Block
_journal_date_recd_electronic     2013-09-22
_journal_date_accepted     2013-10-09
_journal_name_full     'Acta Crystallographica, Section E'
_journal_year     2013
_journal_volume     69
_journal_issue     11
_journal_page_first     o1639
_journal_page_last     o1640
_journal_paper_category     QO
_journal_paper_doi     10.1107/S1600536813027694
_journal_coeditor_code     LH5656
_publ_contact_author_name     'Guido J. Reiss'
_publ_contact_author_address
;
Institut f\"ur Anorganische Chemie und Strukturchemie
Lehrstuhl II: Material- und Strukturforschung
Heinrich-Heine-Universit\"at D\"usseldorf
Universit\"atsstrasse 1
D-40225 D\"usseldorf
Germany
;
_publ_contact_author_email     'reissg@hhu.de'
_publ_contact_author_fax     '049 211 81 14146'
_publ_contact_author_phone     '049 211 81 13164'
_publ_section_title
;
(Dimethylphosphoryl)methanaminium nitrate
;
loop_
    _publ_author_name
    _publ_author_footnote
    _publ_author_address
    'Claudia M. Bianga' .
;    Institut f\"ur Anorganische Chemie und Strukturchemie
     Lehrstuhl II: Material- und Strukturforschung
     Heinrich-Heine-Universit\"at D\"usseldorf
     Universit\"atsstrasse 1
     D-40225 D\"usseldorf
     Germany
;
    'Julia Eggeling' .
;    Institut f\"ur Anorganische Chemie und Strukturchemie
     Lehrstuhl II: Material- und Strukturforschung
     Heinrich-Heine-Universit\"at D\"usseldorf
     Universit\"atsstrasse 1
     D-40225 D\"usseldorf
     Germany
;
    'Guido J. Reiss' .
;    Institut f\"ur Anorganische Chemie und Strukturchemie
     Lehrstuhl II: Material- und Strukturforschung
     Heinrich-Heine-Universit\"at D\"usseldorf
     Universit\"atsstrasse 1
     D-40225 D\"usseldorf
     Germany
;
