# Supplementary material for: (Di­methyl­phosphor­yl)methanaminium nitrate
Source: Acta Crystallogr Sect E Struct Rep Online. 2013 Oct 16;69(Pt 11):o1639–40. doi: 10.1107/S1600536813027694 (PMC3884308; doi:10.1107/S1600536813027694)
Supplement: Supplementary file 2 [file e-69-o1639-Isup2.hkl]

#
# h,k,l, Fc-squared, Fo-squared, sigma(Fo-squared), status flag
#
data_I
_shelx_title ' exp_698_rt in P2(1)/c'
_shelx_refln_list_code          4
_shelx_F_calc_maximum       98.21
_exptl_crystal_F_000       360.00
_reflns_d_resolution_high  0.5987

loop_
 _space_group_symop_operation_xyz
 'x, y, z'
 '-x, y+1/2, -z+1/2'
 '-x, -y, -z'
 'x, -y-1/2, z-1/2'

_cell_length_a     8.7718
_cell_length_b     7.9892
_cell_length_c    11.2921
_cell_angle_alpha  90.000
_cell_angle_beta   96.581
_cell_angle_gamma  90.000

_shelx_F_squared_multiplier     1.000

loop_
 _refln_index_h
 _refln_index_k
 _refln_index_l
 _refln_F_squared_calc
 _refln_F_squared_meas
 _refln_F_squared_sigma
 _refln_observed_status
   2   0   0       2790.99       2624.59        19.89 o
   3   0   0         19.11         25.23         0.36 o
   4   0   0        522.14        486.16         2.05 o
   5   0   0        786.71        784.09         2.76 o
   6   0   0         33.98         44.25         0.54 o
   7   0   0        145.57        144.87         1.24 o
   8   0   0          5.98          4.80         0.31 o
   9   0   0        176.40        164.79         2.19 o
  10   0   0        217.95        229.31         3.27 o
  11   0   0         10.99          9.94         0.75 o
  12   0   0        100.87        107.47         2.48 o
  13   0   0         21.21         19.02         1.44 o
  14   0   0          0.58          0.62         0.91 o
   2   1   0       9645.99       9334.85        91.69 o
   3   1   0        389.57        426.02         1.15 o
   4   1   0         13.28         22.97         0.25 o
   5   1   0       1068.27       1050.12         2.98 o
   6   1   0         18.31         15.68         0.23 o
   7   1   0       1195.80       1157.73         3.22 o
   8   1   0        150.81        151.68         1.10 o
   9   1   0          5.76          4.94         0.33 o
  10   1   0         13.85         15.32         0.60 o
  11   1   0         67.81         64.77         1.25 o
  12   1   0         38.70         39.72         1.10 o
  13   1   0         18.75         19.94         0.96 o
  14   1   0         18.78         18.49         1.30 o
   0   2   0       4281.04       4482.79        21.46 o
   1   2   0        948.79       1036.96         3.45 o
   2   2   0         54.24         51.84         0.35 o
   3   2   0         81.52         73.97         0.40 o
   4   2   0        133.10        132.06         0.65 o
   5   2   0         10.67          9.15         0.17 o
   6   2   0        922.71        893.64         2.38 o
   7   2   0        251.91        253.36         1.20 o
   8   2   0         56.85         55.59         0.70 o
   9   2   0        382.65        377.83         2.23 o
  10   2   0        197.14        197.35         2.08 o
  11   2   0          9.90          9.64         0.56 o
  12   2   0         21.19         21.33         0.81 o
  13   2   0          5.46          6.03         0.70 o
  14   2   0          0.01          0.26         0.61 o
   1   3   0        289.05        258.61         0.88 o
   2   3   0        378.22        390.40         1.12 o
   3   3   0        489.41        517.89         1.54 o
   4   3   0        710.57        717.40         2.19 o
   5   3   0        403.92        402.73         1.42 o
   6   3   0         38.19         34.77         0.40 o
   7   3   0        287.13        289.24         1.47 o
   8   3   0        587.88        591.79         2.61 o
   9   3   0         87.30         87.84         1.04 o
  10   3   0         45.29         46.49         0.87 o
  11   3   0        128.04        125.95         1.73 o
  12   3   0         10.38          8.32         0.56 o
  13   3   0         16.42         16.95         0.94 o
  14   3   0         12.67         15.41         3.04 o
   0   4   0        500.71        515.52         2.16 o
   1   4   0        473.50        460.62         1.38 o
   2   4   0         69.89         63.42         0.40 o
   3   4   0        826.36        779.12         2.49 o
   4   4   0          0.19          0.14         0.09 o
   5   4   0         96.16         90.90         0.64 o
   6   4   0        195.49        192.42         1.13 o
   7   4   0        441.65        448.21         2.44 o
   8   4   0         16.99         17.44         0.44 o
   9   4   0        361.73        349.94         2.09 o
  10   4   0         81.11         82.39         1.13 o
  11   4   0          0.21          0.28         0.36 o
  12   4   0         28.29         30.46         1.02 o
  13   4   0          7.50          6.55         0.70 o
   1   5   0        135.83        120.65         0.61 o
   2   5   0        719.82        702.55         1.89 o
   3   5   0        274.47        273.06         1.13 o
   4   5   0        440.66        430.98         1.65 o
   5   5   0        744.26        739.50         2.45 o
   6   5   0         39.08         40.11         0.57 o
   7   5   0        182.21        172.72         1.36 o
   8   5   0        118.51        116.38         1.18 o
   9   5   0         24.64         24.59         0.59 o
  10   5   0         61.83         64.90         1.02 o
  11   5   0         15.69         14.46         0.68 o
  12   5   0          2.71          2.69         0.48 o
  13   5   0          0.55          1.14         0.52 o
   0   6   0        854.00        819.40         3.11 o
   1   6   0        761.02        737.40         2.12 o
   2   6   0        665.78        634.05         1.94 o
   3   6   0        995.41        972.00         3.17 o
   4   6   0         75.96         74.58         0.68 o
   5   6   0          2.75          1.12         0.17 o
   6   6   0         18.22         18.89         0.46 o
   7   6   0         71.31         74.98         0.95 o
   8   6   0          0.84          0.48         0.25 o
   9   6   0         49.37         48.48         0.90 o
  10   6   0         45.40         45.98         0.90 o
  11   6   0          0.26          0.76         0.36 o
  12   6   0         33.02         34.77         1.23 o
  13   6   0         20.52         18.21         3.04 o
   1   7   0        392.91        380.53         1.56 o
   2   7   0         99.41         99.79         0.76 o
   3   7   0        239.26        235.53         1.29 o
   4   7   0        370.93        361.93         1.74 o
   5   7   0        189.00        190.31         1.38 o
   6   7   0          0.01         -0.35         0.23 o
   7   7   0         20.99         17.67         0.50 o
   8   7   0         70.26         75.40         1.09 o
   9   7   0          2.96          2.09         0.32 o
  10   7   0         10.06         10.60         0.54 o
  11   7   0         17.70         18.92         0.76 o
  12   7   0          2.50          2.14         0.79 o
   0   8   0         69.07         69.92         1.01 o
   1   8   0         68.95         67.04         0.68 o
   2   8   0         49.29         44.67         0.56 o
   3   8   0        118.01        117.80         1.05 o
   4   8   0        115.18        112.12         1.00 o
   5   8   0          0.87          1.17         0.26 o
   6   8   0        201.12        202.51         1.66 o
   7   8   0         51.65         52.57         0.91 o
   8   8   0          3.31          3.53         0.35 o
   9   8   0         67.40         66.04         1.25 o
  10   8   0          3.71          4.47         0.46 o
  11   8   0         10.38         10.44         0.66 o
   1   9   0         32.83         29.60         0.53 o
   2   9   0         75.23         78.40         0.88 o
   3   9   0          9.05          9.38         0.36 o
   4   9   0         65.47         66.69         0.91 o
   5   9   0        102.82        100.30         1.20 o
   6   9   0         30.89         29.43         0.69 o
   7   9   0         55.66         54.83         0.99 o
   8   9   0         27.60         30.31         0.81 o
   9   9   0          1.46          1.39         0.40 o
  10   9   0          3.34          3.18         0.47 o
   0  10   0        129.53        123.04         1.70 o
   1  10   0          6.04          5.37         0.31 o
   2  10   0         58.83         55.34         0.91 o
   3  10   0         22.77         20.80         0.62 o
   4  10   0         35.78         36.03         0.80 o
   5  10   0         13.51         13.36         0.53 o
   6  10   0         53.67         55.43         1.14 o
   7  10   0         22.21         22.13         0.72 o
   8  10   0          0.06         -0.46         0.36 o
   9  10   0         15.11         14.69         0.78 o
   1  11   0          8.90          8.53         0.43 o
   2  11   0         24.44         25.29         0.66 o
   3  11   0          0.14         -0.26         0.32 o
   4  11   0         40.82         40.75         1.02 o
   5  11   0         54.20         52.71         1.15 o
   6  11   0          2.84          3.33         0.45 o
   7  11   0         23.45         22.75         0.80 o
   8  11   0          6.35          3.79         1.26 o
   0  12   0         59.85         61.66         1.79 o
   1  12   0          2.15          1.92         0.34 o
   2  12   0         38.28         35.57         0.99 o
   3  12   0         22.14         20.93         0.75 o
   4  12   0          2.11          1.98         0.38 o
   5  12   0          3.76          3.93         0.47 o
   1  13   0          9.02          8.79         0.82 o
   2  13   0         13.79         12.63         1.07 o
 -14   1   1          0.24          0.43         0.50 o
 -13   1   1          0.03         -0.11         0.46 o
 -12   1   1          8.17          8.45         0.67 o
 -11   1   1          6.18          5.88         0.50 o
 -10   1   1          0.02          0.28         0.33 o
  -9   1   1         15.84         15.01         0.46 o
  -8   1   1          0.84          0.94         0.17 o
  -7   1   1          4.28          3.96         0.18 o
  -6   1   1        249.81        240.52         1.16 o
  -5   1   1        543.89        585.75         1.72 o
  -4   1   1        335.20        337.42         1.23 o
  -3   1   1       3883.09       3988.50        17.29 o
  -2   1   1        121.49        161.49         0.66 o
  -1   1   1        308.61        344.46         2.04 o
   1   1   1         25.91         18.49         0.30 o
   2   1   1       1508.27       1457.45         3.97 o
   3   1   1       2688.16       2683.95        12.50 o
   4   1   1        107.77        113.48         0.53 o
   5   1   1        144.53        142.81         0.63 o
   6   1   1        163.10        167.61         0.75 o
   7   1   1         25.65         26.02         0.39 o
   8   1   1         94.13         88.01         0.88 o
   9   1   1         21.74         19.81         0.53 o
  10   1   1         25.20         23.07         0.65 o
  11   1   1          6.82          7.72         0.51 o
  12   1   1          3.64          4.21         0.47 o
  13   1   1          0.16          0.38         0.44 o
  14   1   1          0.37         -0.02         0.85 o
 -14   2   1          9.77          9.00         0.70 o
 -13   2   1          5.96          5.08         0.55 o
 -12   2   1          3.47          3.02         0.48 o
 -11   2   1         31.30         30.37         0.91 o
 -10   2   1          0.09          0.17         0.25 o
  -9   2   1          8.15          8.58         0.38 o
  -8   2   1          4.40          4.50         0.24 o
  -7   2   1         26.43         32.08         0.43 o
  -6   2   1         86.11         86.07         0.60 o
  -5   2   1        124.78        140.99         0.69 o
  -4   2   1        105.17         91.85         0.52 o
  -3   2   1         29.24         24.11         0.26 o
  -2   2   1        369.74        428.94         1.48 o
  -1   2   1        100.38        122.86         0.57 o
   0   2   1        609.13        646.01         1.70 o
   1   2   1       7834.06       7434.10        44.76 o
   2   2   1        402.52        412.07         1.71 o
   3   2   1         65.52         65.32         0.39 o
   4   2   1        209.57        199.97         0.78 o
   5   2   1       1031.75       1044.77         2.87 o
   6   2   1          9.42         10.25         0.20 o
   7   2   1          6.50          6.27         0.23 o
   8   2   1         15.20         14.65         0.37 o
   9   2   1          0.07          0.49         0.25 o
  10   2   1          0.07         -0.05         0.30 o
  11   2   1          7.93          8.65         0.52 o
  12   2   1          4.53          3.74         0.67 o
  13   2   1         10.64          9.41         0.75 o
  14   2   1          1.42          1.60         0.72 o
 -14   3   1          0.48         -1.48         1.13 o
 -13   3   1          0.14         -0.18         0.42 o
 -12   3   1         32.18         33.68         1.09 o
 -11   3   1         14.14         14.75         0.65 o
 -10   3   1          0.56          0.38         0.27 o
  -9   3   1         35.36         38.98         0.72 o
  -8   3   1          9.56          9.38         0.32 o
  -7   3   1         30.20         25.65         0.40 o
  -6   3   1         55.35         53.42         0.50 o
  -5   3   1          0.37          0.91         0.09 o
  -4   3   1        210.27        202.23         0.84 o
  -3   3   1        130.13        151.13         0.67 o
  -2   3   1        560.59        558.55         1.41 o
  -1   3   1         19.27         29.43         0.25 o
   0   3   1        309.79        320.44         0.99 o
   1   3   1       1940.64       2029.00         5.97 o
   2   3   1          6.62         16.35         0.26 o
   3   3   1        376.12        368.97         1.21 o
   4   3   1         38.29         42.41         0.34 o
   5   3   1          6.06          3.90         0.14 o
   6   3   1         23.50         27.03         0.39 o
   7   3   1         88.22         92.28         0.78 o
   8   3   1          0.00          0.57         0.21 o
   9   3   1          0.88          0.97         0.24 o
  10   3   1          4.76          4.01         0.37 o
  11   3   1          0.07          0.50         0.38 o
  12   3   1         12.01         13.53         0.72 o
  13   3   1          5.43          4.09         0.59 o
 -13   4   1          2.23          1.92         0.55 o
 -12   4   1          0.06         -0.26         0.42 o
 -11   4   1          7.46          6.71         0.43 o
 -10   4   1          4.58          3.75         0.33 o
  -9   4   1          5.49          6.31         0.33 o
  -8   4   1          0.64          0.81         0.20 o
  -7   4   1          6.36          5.67         0.25 o
  -6   4   1         67.86         69.66         0.60 o
  -5   4   1        519.17        486.47         1.70 o
  -4   4   1        146.76        141.83         0.72 o
  -3   4   1         45.91         46.95         0.37 o
  -2   4   1         16.28         13.94         0.20 o
  -1   4   1        258.49        264.91         0.97 o
   0   4   1         57.83         53.40         0.38 o
   1   4   1         24.97         24.70         0.25 o
   2   4   1          4.34          1.98         0.10 o
   3   4   1        190.38        201.71         0.82 o
   4   4   1          0.28          0.40         0.08 o
   5   4   1        515.76        501.70         2.02 o
   6   4   1          6.73          5.48         0.22 o
   7   4   1         45.98         45.99         0.59 o
   8   4   1         65.19         66.47         0.81 o
   9   4   1          0.00          0.56         0.25 o
  10   4   1          0.05          0.37         0.31 o
  11   4   1         13.04         12.23         0.61 o
  12   4   1          3.53          3.41         0.48 o
  13   4   1          0.00         -0.28         0.46 o
 -13   5   1          3.44          3.13         0.53 o
 -12   5   1          0.18          0.84         0.46 o
 -11   5   1          3.54          2.90         0.33 o
 -10   5   1          0.20          0.26         0.27 o
  -9   5   1         16.32         15.05         0.47 o
  -8   5   1         28.52         30.09         0.59 o
  -7   5   1         14.23         14.32         0.40 o
  -6   5   1        110.19        104.93         0.86 o
  -5   5   1         49.15         50.91         0.54 o
  -4   5   1        103.08         96.51         0.69 o
  -3   5   1        207.95        210.89         0.90 o
  -2   5   1        745.33        740.22         2.21 o
  -1   5   1         39.97         46.02         0.40 o
   0   5   1          2.07          4.70         0.17 o
   1   5   1        410.62        425.66         1.38 o
   2   5   1        189.29        191.83         0.81 o
   3   5   1        155.84        152.22         0.80 o
   4   5   1        160.48        153.47         0.91 o
   5   5   1          8.51          7.17         0.24 o
   6   5   1          5.35          5.24         0.24 o
   7   5   1         23.51         24.60         0.51 o
   8   5   1          0.73          0.63         0.26 o
   9   5   1          1.73          1.25         0.27 o
  10   5   1         29.95         30.90         0.76 o
  11   5   1          3.99          3.66         0.42 o
  12   5   1         20.91         20.47         0.88 o
  13   5   1          6.57          6.39         0.72 o
 -13   6   1          0.52         -0.86         1.42 o
 -12   6   1          0.01          0.18         0.54 o
 -11   6   1         13.12         15.94         0.71 o
 -10   6   1          1.25          1.20         0.29 o
  -9   6   1         16.11         16.30         0.55 o
  -8   6   1          5.79          4.38         0.32 o
  -7   6   1         11.74         11.39         0.44 o
  -6   6   1        113.79        111.41         1.09 o
  -5   6   1         15.77         15.59         0.36 o
  -4   6   1        289.69        286.30         1.41 o
  -3   6   1         31.66         32.18         0.39 o
  -2   6   1         21.91         19.06         0.29 o
  -1   6   1          0.07          0.07         0.13 o
   0   6   1          5.01          4.67         0.16 o
   1   6   1         65.06         67.01         0.53 o
   2   6   1         30.41         27.83         0.37 o
   3   6   1          0.07         -0.05         0.13 o
   4   6   1        225.23        215.53         1.16 o
   5   6   1         52.11         51.47         0.62 o
   6   6   1          6.42          6.38         0.27 o
   7   6   1         26.21         24.49         0.55 o
   8   6   1         24.68         24.50         0.60 o
   9   6   1          5.87          6.04         0.37 o
  10   6   1         12.78         12.74         0.52 o
  11   6   1          4.60          3.24         0.42 o
  12   6   1          5.07          5.04         0.55 o
 -12   7   1          0.09          0.29         0.78 o
 -11   7   1          5.80          5.09         0.48 o
 -10   7   1          0.43          0.59         0.32 o
  -9   7   1         41.63         44.31         0.95 o
  -8   7   1         14.92         15.27         0.53 o
  -7   7   1         99.75         96.26         1.13 o
  -6   7   1          5.33          4.28         0.28 o
  -5   7   1          1.85          1.72         0.22 o
  -4   7   1        155.98        155.48         1.10 o
  -3   7   1         19.33         19.98         0.36 o
  -2   7   1         82.39         82.47         0.69 o
  -1   7   1         58.22         60.79         0.56 o
   0   7   1         66.25         59.36         0.58 o
   1   7   1         44.70         46.00         0.52 o
   2   7   1         57.68         61.61         0.63 o
   3   7   1        177.27        170.87         1.13 o
   4   7   1        134.27        131.68         1.04 o
   5   7   1          0.10          0.04         0.20 o
   6   7   1        138.06        138.71         1.23 o
   7   7   1          0.73          0.62         0.26 o
   8   7   1          5.23          5.12         0.36 o
   9   7   1         11.01         10.01         0.53 o
  10   7   1          1.18          1.01         0.47 o
  11   7   1         23.72         23.78         0.92 o
  12   7   1          0.01         -0.86         0.63 o
 -11   8   1         15.26         15.67         0.79 o
 -10   8   1          4.54          4.53         0.47 o
  -9   8   1         22.10         23.20         0.76 o
  -8   8   1          1.73          1.51         0.33 o
  -7   8   1         12.43         11.16         0.47 o
  -6   8   1         17.15         17.23         0.54 o
  -5   8   1         17.69         17.17         0.53 o
  -4   8   1          1.74          1.67         0.22 o
  -3   8   1         22.26         22.69         0.45 o
  -2   8   1         62.25         65.52         0.68 o
  -1   8   1          4.68          5.69         0.24 o
   0   8   1        151.44        156.56         1.07 o
   1   8   1          2.11          1.69         0.17 o
   2   8   1        188.80        184.17         1.29 o
   3   8   1          0.01          0.52         0.21 o
   4   8   1        235.00        238.97         1.77 o
   5   8   1          9.05          9.38         0.38 o
   6   8   1         34.66         34.67         0.70 o
   7   8   1          0.06         -0.42         0.29 o
   8   8   1          9.40         10.91         0.52 o
   9   8   1          2.92          3.65         0.42 o
  10   8   1          9.00          8.31         0.53 o
  11   8   1          1.63          1.52         0.47 o
 -10   9   1          1.60          0.60         0.35 o
  -9   9   1          1.11          1.63         0.39 o
  -8   9   1          1.03          0.77         0.32 o
  -7   9   1         11.68         14.40         0.56 o
  -6   9   1          0.07          0.49         0.27 o
  -5   9   1          3.00          2.83         0.30 o
  -4   9   1          9.44          9.48         0.36 o
  -3   9   1         89.75         86.81         1.00 o
  -2   9   1         16.00         13.46         0.39 o
  -1   9   1          7.17          6.11         0.29 o
   0   9   1         47.24         46.64         0.66 o
   1   9   1          0.16          0.13         0.21 o
   2   9   1        166.05        170.84         1.39 o
   3   9   1         23.42         23.77         0.56 o
   4   9   1         12.35          9.64         0.39 o
   5   9   1          0.00         -0.18         0.27 o
   6   9   1          1.81          2.11         0.32 o
   7   9   1         11.15          9.31         0.47 o
   8   9   1          3.13          2.55         0.36 o
   9   9   1          9.77         10.75         0.62 o
  10   9   1          2.58          3.33         0.45 o
  -9  10   1          0.16          0.23         0.38 o
  -8  10   1         11.52         12.05         0.58 o
  -7  10   1          1.16          1.71         0.37 o
  -6  10   1         10.04         10.76         0.52 o
  -5  10   1         34.17         38.10         0.85 o
  -4  10   1         14.72         16.82         0.57 o
  -3  10   1         10.84         12.14         0.47 o
  -2  10   1         20.04         21.07         0.55 o
  -1  10   1          3.86          3.45         0.25 o
   0  10   1         13.20         14.08         0.43 o
   1  10   1         12.82         11.63         0.42 o
   2  10   1          9.73          7.39         0.36 o
   3  10   1          0.06          0.12         0.28 o
   4  10   1         43.08         44.51         0.88 o
   5  10   1         17.93         17.82         0.61 o
   6  10   1          0.31          0.92         0.33 o
   7  10   1          5.01          4.65         0.44 o
   8  10   1          1.99          3.01         0.42 o
   9  10   1          1.16          1.48         0.79 o
  -8  11   1          0.04          0.83         1.06 o
  -7  11   1          3.87          5.41         0.59 o
  -6  11   1         23.58         26.34         0.90 o
  -5  11   1          0.40          1.36         0.36 o
  -4  11   1         12.32         13.02         0.59 o
  -3  11   1         23.77         25.07         0.72 o
  -2  11   1         13.82         14.02         0.52 o
  -1  11   1         20.12         17.79         0.61 o
   0  11   1         17.30         18.50         0.56 o
   1  11   1          0.43         -0.38         0.29 o
   2  11   1         24.86         26.21         0.80 o
   3  11   1          5.02          4.94         0.40 o
   4  11   1          2.00          1.68         0.40 o
   5  11   1          0.85          0.47         0.38 o
   6  11   1          3.95          4.36         0.53 o
   7  11   1          1.50          1.64         0.38 o
   8  11   1          0.22         -1.58         1.60 o
  -6  12   1          2.64          3.21         2.19 o
  -5  12   1          9.01         10.75         0.61 o
  -4  12   1          4.99          5.26         0.47 o
  -3  12   1          0.56          0.75         0.35 o
  -2  12   1          7.14          8.72         0.46 o
  -1  12   1         16.57         15.99         0.63 o
   0  12   1          0.20          0.35         0.37 o
   1  12   1         19.65         17.92         0.71 o
   2  12   1          0.72          1.29         0.37 o
   3  12   1          3.73          3.40         0.40 o
   4  12   1          1.58          1.24         0.37 o
   5  12   1          4.31          4.34         0.47 o
  -2  13   1          0.16         -0.60         0.62 o
  -1  13   1          0.68          0.74         0.43 o
   0  13   1          3.58          3.97         0.67 o
   1  13   1          1.21          1.79         0.55 o
   2  13   1          0.27         -0.10         0.52 o
 -14   0   2          5.69          6.70         1.02 o
 -13   0   2         65.89         66.66         2.29 o
 -12   0   2          1.59          1.88         0.63 o
 -11   0   2        156.51        154.47         3.14 o
 -10   0   2        147.20        150.24         2.26 o
  -9   0   2        111.50        110.41         1.52 o
  -8   0   2        101.65         96.41         1.33 o
  -7   0   2        194.22        186.85         1.58 o
  -6   0   2        517.16        505.72         3.23 o
  -5   0   2        355.78        366.46         1.94 o
  -4   0   2        542.82        576.62         2.71 o
  -3   0   2        731.68        673.60         2.62 o
  -2   0   2       3595.17       3817.22        27.89 o
  -1   0   2       8328.78       8827.90       110.46 o
   2   0   2       7376.92       6787.41        82.61 o
   3   0   2        113.58        148.74         1.16 o
   4   0   2        786.16        862.50         3.81 o
   5   0   2        120.72        124.82         0.80 o
   6   0   2       1276.31       1246.54         4.06 o
   7   0   2          2.97          3.49         0.27 o
   8   0   2         61.70         61.71         1.00 o
   9   0   2        158.93        158.22         2.00 o
  10   0   2        108.96         97.70         1.85 o
  11   0   2         18.00         16.49         0.91 o
  12   0   2        115.28        118.78         3.14 o
  13   0   2          2.32          1.50         0.80 o
  14   0   2         70.24         75.45         4.45 o
 -14   1   2          1.16          0.98         0.54 o
 -13   1   2          5.01          5.05         0.59 o
 -12   1   2         39.51         41.82         1.23 o
 -11   1   2        184.59        187.25         2.41 o
 -10   1   2          1.21          1.72         0.28 o
  -9   1   2        201.24        202.88         1.49 o
  -8   1   2        267.63        253.15         1.51 o
  -7   1   2        104.74         95.02         0.71 o
  -6   1   2         71.04         67.71         0.50 o
  -5   1   2        218.73        216.25         0.91 o
  -4   1   2        102.08        101.96         0.54 o
  -3   1   2       2771.15       2886.27        10.41 o
  -2   1   2        847.97        943.80         2.45 o
  -1   1   2       3622.39       3829.95        19.65 o
   0   1   2       4459.10       4391.74        31.90 o
   1   1   2       5196.06       4974.37        30.72 o
   2   1   2       2201.74       2317.75         8.06 o
   3   1   2         90.66         75.38         0.43 o
   4   1   2        558.11        538.53         2.16 o
   5   1   2        103.87         87.55         0.47 o
   6   1   2        392.35        373.59         1.35 o
   7   1   2        614.41        593.35         2.28 o
   8   1   2        387.31        380.66         1.96 o
   9   1   2          7.82          7.76         0.37 o
  10   1   2         78.89         75.83         1.16 o
  11   1   2         15.55         16.21         0.64 o
  12   1   2          9.48          9.36         0.71 o
  13   1   2         32.67         36.36         1.75 o
  14   1   2         13.75         12.36         2.16 o
 -14   2   2          1.86          0.87         0.46 o
 -13   2   2         41.05         39.98         1.30 o
 -12   2   2          1.81          2.88         0.55 o
 -11   2   2         54.46         58.09         1.31 o
 -10   2   2        126.20        122.84         1.41 o
  -9   2   2        242.71        246.67         1.87 o
  -8   2   2         77.57         82.78         0.80 o
  -7   2   2        289.95        295.29         1.42 o
  -6   2   2        364.13        355.86         1.42 o
  -5   2   2        715.71        751.87         2.35 o
  -4   2   2       2910.09       2907.09         8.00 o
  -3   2   2        231.56        262.14         0.87 o
  -2   2   2         23.66         21.48         0.21 o
  -1   2   2       1462.12       1493.27         4.34 o
   0   2   2        730.60        775.92         2.94 o
   1   2   2       3433.90       3525.64        14.73 o
   2   2   2         37.37         56.26         0.39 o
   3   2   2       2694.93       2686.98         9.35 o
   4   2   2        474.10        496.22         1.63 o
   5   2   2       1191.35       1162.05         4.05 o
   6   2   2       1016.86        990.85         2.80 o
   7   2   2         60.89         66.26         0.62 o
   8   2   2        522.43        515.50         2.86 o
   9   2   2         40.03         38.22         0.67 o
  10   2   2         11.63         11.02         0.48 o
  11   2   2         17.27         18.58         0.76 o
  12   2   2         29.72         26.81         1.07 o
  13   2   2          0.04         -0.07         0.49 o
  14   2   2          8.99          7.03         1.10 o
 -14   3   2         26.34         29.76         1.68 o
 -13   3   2          0.07          0.06         0.43 o
 -12   3   2         70.86         71.40         1.51 o
 -11   3   2        120.05        125.23         1.68 o
 -10   3   2         37.14         39.65         0.84 o
  -9   3   2        345.81        342.00         2.17 o
  -8   3   2         82.47         86.24         0.85 o
  -7   3   2         59.34         66.89         0.64 o
  -6   3   2        233.74        252.80         1.16 o
  -5   3   2          9.90         17.83         0.25 o
  -4   3   2        489.37        527.09         1.58 o
  -3   3   2        408.88        420.68         1.40 o
  -2   3   2       6084.13       6045.94        22.36 o
  -1   3   2       1692.98       1811.21         5.33 o
   0   3   2         90.63         78.72         0.43 o
   1   3   2       3337.10       3344.68        10.98 o
   2   3   2         22.90         28.15         0.27 o
   3   3   2        303.64        288.43         1.15 o
   4   3   2         40.07         31.90         0.31 o
   5   3   2          8.14          8.32         0.19 o
   6   3   2        226.65        226.81         1.19 o
   7   3   2        469.24        465.93         2.27 o
   8   3   2        271.01        269.58         1.65 o
   9   3   2         44.80         46.85         0.80 o
  10   3   2        177.10        177.81         1.96 o
  11   3   2         20.72         21.84         0.83 o
  12   3   2         15.94         16.22         0.80 o
  13   3   2         32.62         32.46         1.30 o
 -13   4   2         10.16         10.22         0.70 o
 -12   4   2          2.09          1.72         0.46 o
 -11   4   2         12.33         10.41         0.54 o
 -10   4   2        132.68        137.70         1.51 o
  -9   4   2         34.58         36.40         0.67 o
  -8   4   2         32.09         38.79         0.61 o
  -7   4   2        405.92        394.83         1.71 o
  -6   4   2        108.73        111.40         0.79 o
  -5   4   2        245.18        245.98         1.11 o
  -4   4   2       1042.62       1053.22         3.50 o
  -3   4   2        194.11        185.92         0.78 o
  -2   4   2        591.31        577.01         1.58 o
  -1   4   2         72.54         66.38         0.45 o
   0   4   2        987.89       1003.85         2.87 o
   1   4   2        697.67        773.58         2.64 o
   2   4   2        155.30        152.56         0.70 o
   3   4   2        399.64        400.45         1.37 o
   4   4   2         15.24         13.71         0.21 o
   5   4   2       1541.01       1471.14         3.92 o
   6   4   2        185.74        176.46         1.10 o
   7   4   2         84.51         79.18         0.81 o
   8   4   2         74.94         74.31         0.87 o
   9   4   2        230.05        235.37         1.79 o
  10   4   2          0.79          0.97         0.34 o
  11   4   2         48.37         46.60         1.12 o
  12   4   2          9.42          8.97         0.63 o
  13   4   2          5.07          4.57         0.55 o
 -13   5   2          0.28          0.60         0.54 o
 -12   5   2         32.74         36.12         1.13 o
 -11   5   2          6.12          5.21         0.44 o
 -10   5   2         23.71         22.55         0.64 o
  -9   5   2        101.63         99.82         1.15 o
  -8   5   2        327.88        338.05         2.34 o
  -7   5   2         28.49         25.99         0.47 o
  -6   5   2         74.68         85.45         0.77 o
  -5   5   2        237.85        225.13         1.23 o
  -4   5   2         17.47         17.20         0.29 o
  -3   5   2        315.53        300.71         1.15 o
  -2   5   2       1608.03       1600.31         3.72 o
  -1   5   2          0.01          0.47         0.09 o
   0   5   2        790.57        770.89         2.05 o
   1   5   2         13.84          8.65         0.18 o
   2   5   2        535.41        555.12         1.69 o
   3   5   2        608.76        532.60         1.66 o
   4   5   2        300.65        305.60         1.28 o
   5   5   2          0.05          0.17         0.16 o
   6   5   2          3.56          3.73         0.22 o
   7   5   2        519.59        519.20         3.19 o
   8   5   2         47.04         46.44         0.78 o
   9   5   2         26.49         25.81         0.67 o
  10   5   2         52.77         53.78         1.10 o
  11   5   2         23.26         24.16         0.82 o
  12   5   2         11.45         11.50         0.74 o
  13   5   2         13.75         10.68         1.28 o
 -12   6   2          0.01         -0.64         0.46 o
 -11   6   2          6.10          5.91         0.52 o
 -10   6   2         61.39         62.06         1.11 o
  -9   6   2         23.92         25.33         0.66 o
  -8   6   2          1.33          1.96         0.27 o
  -7   6   2         99.96        100.81         1.02 o
  -6   6   2        165.48        165.84         1.21 o
  -5   6   2          0.54          0.53         0.18 o
  -4   6   2        472.15        485.19         1.92 o
  -3   6   2        168.48        164.00         0.91 o
  -2   6   2        222.76        211.25         1.03 o
  -1   6   2        511.34        492.55         1.68 o
   0   6   2        354.98        363.34         1.44 o
   1   6   2        441.87        403.03         1.55 o
   2   6   2        319.93        313.86         1.35 o
   3   6   2        211.19        203.82         1.12 o
   4   6   2          0.00          0.30         0.18 o
   5   6   2        493.65        489.31         2.07 o
   6   6   2          2.81          2.76         0.23 o
   7   6   2         38.61         37.79         0.67 o
   8   6   2          0.23          0.20         0.28 o
   9   6   2        147.87        152.75         1.82 o
  10   6   2          4.93          4.09         0.39 o
  11   6   2         29.93         30.70         0.95 o
  12   6   2         32.92         33.73         1.06 o
 -12   7   2         18.12         17.09         1.09 o
 -11   7   2         22.45         22.72         0.93 o
 -10   7   2          0.69         -0.11         0.35 o
  -9   7   2         47.89         50.93         1.02 o
  -8   7   2        108.20        108.58         1.38 o
  -7   7   2          2.34          2.28         0.27 o
  -6   7   2         86.15         92.00         1.04 o
  -5   7   2         45.20         44.00         0.67 o
  -4   7   2         64.04         59.10         0.71 o
  -3   7   2         45.59         46.01         0.56 o
  -2   7   2        526.86        514.39         1.85 o
  -1   7   2         53.57         53.57         0.55 o
   0   7   2        259.40        245.16         1.31 o
   1   7   2        388.91        362.34         1.61 o
   2   7   2         18.65         21.63         0.41 o
   3   7   2        337.51        321.02         1.61 o
   4   7   2         98.88         99.81         0.95 o
   5   7   2        119.38        114.91         1.01 o
   6   7   2          3.60          2.53         0.25 o
   7   7   2         91.73         96.36         1.18 o
   8   7   2         35.55         33.06         0.81 o
   9   7   2          4.56          5.19         0.42 o
  10   7   2         50.81         50.80         1.09 o
  11   7   2          2.92          2.55         0.44 o
  12   7   2          2.23          3.47         1.23 o
 -11   8   2          4.35          4.98         0.50 o
 -10   8   2         17.56         16.74         0.70 o
  -9   8   2         22.27         21.61         0.71 o
  -8   8   2          6.18          6.99         0.42 o
  -7   8   2        199.68        202.98         1.84 o
  -6   8   2         48.92         49.04         0.86 o
  -5   8   2         50.16         47.59         0.76 o
  -4   8   2        162.56        162.65         1.26 o
  -3   8   2          2.45          2.90         0.22 o
  -2   8   2         26.92         27.26         0.50 o
  -1   8   2         15.07         15.86         0.37 o
   0   8   2         58.71         58.86         0.69 o
   1   8   2          0.25          0.75         0.18 o
   2   8   2        146.38        150.39         1.18 o
   3   8   2        409.51        389.62         2.64 o
   4   8   2          5.21          5.41         0.34 o
   5   8   2        217.85        217.51         1.74 o
   6   8   2        118.85        112.51         1.29 o
   7   8   2          8.15          7.60         0.41 o
   8   8   2         77.25         75.63         1.30 o
   9   8   2          2.24          2.72         0.41 o
  10   8   2          1.91          2.18         0.38 o
  11   8   2          5.35          4.77         0.70 o
 -10   9   2          4.42          3.86         0.45 o
  -9   9   2         54.72         58.92         1.24 o
  -8   9   2          2.68          2.43         0.35 o
  -7   9   2          8.89          9.68         0.50 o
  -6   9   2         21.01         21.83         0.62 o
  -5   9   2        112.12        112.03         1.33 o
  -4   9   2          2.09          2.25         0.25 o
  -3   9   2          0.15         -0.06         0.24 o
  -2   9   2         72.61         72.05         0.87 o
  -1   9   2        134.84        136.87         1.15 o
   0   9   2        152.72        148.29         1.20 o
   1   9   2        167.00        160.69         1.33 o
   2   9   2          0.34          0.34         0.23 o
   3   9   2         43.07         38.47         0.79 o
   4   9   2         69.60         68.74         0.98 o
   5   9   2         16.50         15.72         0.53 o
   6   9   2          5.69          5.52         0.37 o
   7   9   2         43.56         47.40         0.95 o
   8   9   2          6.08          4.65         0.43 o
   9   9   2         15.05         13.24         0.65 o
  10   9   2         33.45         34.32         1.31 o
  -9  10   2          0.10          0.03         0.38 o
  -8  10   2          2.33          2.23         0.36 o
  -7  10   2         63.49         63.30         1.17 o
  -6  10   2         20.61         20.98         0.70 o
  -5  10   2         19.42         20.87         0.68 o
  -4  10   2         50.20         51.21         0.88 o
  -3  10   2         58.63         57.76         0.92 o
  -2  10   2          3.43          2.15         0.26 o
  -1  10   2         16.44         17.43         0.48 o
   0  10   2         35.01         32.52         0.66 o
   1  10   2          0.41          0.54         0.25 o
   2  10   2        104.46         99.60         1.39 o
   3  10   2         32.79         33.29         0.78 o
   4  10   2          0.01         -0.11         0.30 o
   5  10   2         19.55         17.84         0.60 o
   6  10   2         28.46         26.50         0.77 o
   7  10   2          2.66          1.92         0.37 o
   8  10   2         37.16         36.77         1.07 o
  -8  11   2          5.70          6.91         1.44 o
  -7  11   2          1.72          1.80         0.38 o
  -6  11   2         29.38         28.96         0.86 o
  -5  11   2         72.16         71.70         1.26 o
  -4  11   2          0.18          0.61         0.33 o
  -3  11   2         20.18         22.06         0.63 o
  -2  11   2         10.79          9.90         0.44 o
  -1  11   2          5.84          5.03         0.38 o
   0  11   2         24.84         23.45         0.64 o
   1  11   2         49.99         52.50         0.98 o
   2  11   2          0.41          0.44         0.34 o
   3  11   2          2.53          0.77         0.34 o
   4  11   2         20.97         20.82         0.73 o
   5  11   2         24.44         26.56         0.84 o
   6  11   2         11.16         12.19         0.63 o
   7  11   2          7.66          7.84         0.60 o
  -6  12   2         12.69         10.33         1.27 o
  -5  12   2          0.07          0.70         0.37 o
  -4  12   2         24.54         24.75         0.80 o
  -3  12   2         14.46         12.91         0.65 o
  -2  12   2          1.38          0.60         0.38 o
  -1  12   2         35.26         35.52         0.94 o
   0  12   2          3.10          3.15         0.42 o
   1  12   2         12.35         11.15         0.61 o
   2  12   2         37.64         35.64         0.95 o
   3  12   2         13.49         13.40         0.62 o
   4  12   2          3.33          3.30         0.54 o
   5  12   2          0.13         -0.51         0.45 o
  -3  13   2          2.49          6.73         2.31 o
  -2  13   2          6.77          5.41         0.94 o
  -1  13   2          0.02         -0.11         0.53 o
   0  13   2         16.45         16.45         1.39 o
   1  13   2         16.23         16.25         1.80 o
   2  13   2          0.04          0.72         0.80 o
 -14   1   3          0.02          0.06         0.55 o
 -13   1   3          0.78          0.78         0.47 o
 -12   1   3          0.27          0.71         0.51 o
 -11   1   3          4.38          4.27         0.49 o
 -10   1   3          3.75          2.41         0.30 o
  -9   1   3          2.71          2.70         0.26 o
  -8   1   3         53.63         54.37         0.70 o
  -7   1   3          3.75          2.20         0.15 o
  -6   1   3         10.37          6.48         0.18 o
  -5   1   3         51.90         49.15         0.41 o
  -4   1   3          2.47          0.53         0.09 o
  -3   1   3       1250.54       1300.42         4.22 o
  -2   1   3        854.02        955.81         2.75 o
  -1   1   3       2561.18       2549.23        12.18 o
   0   1   3        613.69        638.32         2.36 o
   1   1   3        220.23        262.09         0.93 o
   2   1   3        453.03        463.79         1.50 o
   3   1   3        370.85        390.83         1.21 o
   4   1   3         10.35          9.58         0.18 o
   5   1   3        321.26        334.66         1.16 o
   6   1   3         23.16         22.02         0.32 o
   7   1   3         85.44         86.25         0.75 o
   8   1   3          6.25          5.99         0.26 o
   9   1   3         52.96         55.34         0.80 o
  10   1   3          0.81          0.49         0.28 o
  11   1   3         13.75         13.19         0.64 o
  12   1   3          0.24         -0.55         0.45 o
  13   1   3          2.13          1.71         0.64 o
 -14   2   3          0.00         -0.15         0.47 o
 -13   2   3          0.48          1.91         0.52 o
 -12   2   3         26.87         25.15         1.03 o
 -11   2   3          0.34          1.39         0.35 o
 -10   2   3        135.35        135.16         1.62 o
  -9   2   3          1.75          1.01         0.22 o
  -8   2   3          2.91          4.38         0.22 o
  -7   2   3         35.81         37.48         0.48 o
  -6   2   3          7.07          5.13         0.18 o
  -5   2   3         12.10          8.61         0.19 o
  -4   2   3        110.03        117.72         0.58 o
  -3   2   3        948.07       1024.28         2.46 o
  -2   2   3         14.40         30.68         0.37 o
  -1   2   3        175.83        186.62         0.79 o
   0   2   3       1772.05       1759.42         5.59 o
   1   2   3         51.92         71.75         0.42 o
   2   2   3        281.71        296.93         1.24 o
   3   2   3        262.65        283.13         1.00 o
   4   2   3        103.70        109.20         0.60 o
   5   2   3          3.95          4.02         0.15 o
   6   2   3         74.86         75.30         0.60 o
   7   2   3         22.20         24.25         0.38 o
   8   2   3          6.36          7.28         0.31 o
   9   2   3         26.77         26.72         0.61 o
  10   2   3          1.55          1.20         0.31 o
  11   2   3          3.13          3.32         0.43 o
  12   2   3          3.52          3.53         0.47 o
  13   2   3          2.38          2.45         0.55 o
 -14   3   3          0.78          0.31         0.69 o
 -13   3   3          2.28          3.33         0.55 o
 -12   3   3          1.83          2.42         0.46 o
 -11   3   3          0.89          0.05         0.34 o
 -10   3   3         20.20         19.06         0.67 o
  -9   3   3         57.86         58.35         1.01 o
  -8   3   3         14.18         15.60         0.37 o
  -7   3   3          0.20          0.74         0.16 o
  -6   3   3        265.68        237.66         1.16 o
  -5   3   3         60.82         46.92         0.41 o
  -4   3   3         40.66         49.71         0.41 o
  -3   3   3         54.82         59.13         0.46 o
  -2   3   3         11.34          8.26         0.17 o
  -1   3   3        191.95        201.62         0.85 o
   0   3   3         34.56         44.28         0.37 o
   1   3   3          5.88          6.42         0.15 o
   2   3   3       2297.23       2381.84         7.07 o
   3   3   3        497.99        499.47         1.75 o
   4   3   3        359.94        328.85         1.24 o
   5   3   3         35.10         35.24         0.41 o
   6   3   3        193.52        202.58         1.14 o
   7   3   3        204.65        196.16         1.20 o
   8   3   3         15.26         15.88         0.43 o
   9   3   3          2.63          3.22         0.31 o
  10   3   3          6.09          6.50         0.42 o
  11   3   3         19.06         18.39         0.75 o
  12   3   3          2.57          2.84         0.49 o
  13   3   3          0.51          1.08         0.52 o
 -13   4   3         11.45         13.34         0.84 o
 -12   4   3          1.73          1.88         0.40 o
 -11   4   3          0.14          0.25         0.31 o
 -10   4   3          0.27          1.05         0.30 o
  -9   4   3          9.53          9.62         0.37 o
  -8   4   3        112.19        107.54         0.97 o
  -7   4   3         39.56         42.59         0.55 o
  -6   4   3        199.84        181.77         1.05 o
  -5   4   3        211.28        203.76         1.06 o
  -4   4   3         70.28         75.32         0.60 o
  -3   4   3        123.47        116.31         0.66 o
  -2   4   3        732.46        778.09         2.10 o
  -1   4   3         30.51         34.66         0.33 o
   0   4   3        678.65        677.46         2.00 o
   1   4   3         81.41         84.75         0.57 o
   2   4   3        102.60         94.01         0.55 o
   3   4   3        160.29        151.99         0.71 o
   4   4   3        355.69        373.28         1.34 o
   5   4   3         16.20         15.14         0.29 o
   6   4   3        114.30        111.47         0.88 o
   7   4   3         23.01         24.16         0.48 o
   8   4   3          9.56          8.70         0.37 o
   9   4   3         97.56         97.01         1.28 o
  10   4   3          0.17          0.06         0.32 o
  11   4   3         15.37         18.29         0.78 o
  12   4   3          0.01         -0.30         0.45 o
  13   4   3          3.91          3.50         0.54 o
 -13   5   3          2.54          2.79         0.78 o
 -12   5   3          0.24         -0.14         0.41 o
 -11   5   3          1.00          0.05         0.37 o
 -10   5   3          0.00         -0.44         0.29 o
  -9   5   3         16.88         18.59         0.53 o
  -8   5   3         51.06         48.62         0.75 o
  -7   5   3          2.37          2.40         0.21 o
  -6   5   3         25.41         22.62         0.42 o
  -5   5   3          5.47          5.85         0.22 o
  -4   5   3        132.84        114.46         0.77 o
  -3   5   3         62.15         65.45         0.53 o
  -2   5   3        187.54        178.29         0.90 o
  -1   5   3        111.70        112.16         0.66 o
   0   5   3          3.70          2.27         0.13 o
   1   5   3        170.35        185.67         0.98 o
   2   5   3        192.96        207.20         0.97 o
   3   5   3          3.64          4.53         0.16 o
   4   5   3        160.30        151.40         0.90 o
   5   5   3         19.01         16.96         0.36 o
   6   5   3         17.67         14.54         0.40 o
   7   5   3          0.21          1.26         0.22 o
   8   5   3          0.08         -0.06         0.25 o
   9   5   3         31.20         30.98         0.69 o
  10   5   3          1.11          0.71         0.34 o
  11   5   3         28.03         27.08         0.85 o
  12   5   3         25.07         25.53         0.95 o
 -12   6   3          0.19          0.26         0.44 o
 -11   6   3          0.12          0.42         0.37 o
 -10   6   3          1.01          0.41         0.35 o
  -9   6   3         14.60         13.81         0.53 o
  -8   6   3          0.81          1.50         0.30 o
  -7   6   3         19.74         21.80         0.49 o
  -6   6   3         60.98         55.67         0.75 o
  -5   6   3         24.12         22.19         0.45 o
  -4   6   3         23.00         23.18         0.40 o
  -3   6   3          9.32          8.31         0.23 o
  -2   6   3         33.41         30.52         0.41 o
  -1   6   3        135.91        128.19         0.81 o
   0   6   3         68.09         66.14         0.58 o
   1   6   3        198.74        207.06         1.15 o
   2   6   3          9.06          7.87         0.24 o
   3   6   3         61.83         66.29         0.61 o
   4   6   3          2.01          2.64         0.22 o
   5   6   3         52.63         48.56         0.63 o
   6   6   3          0.63          0.47         0.21 o
   7   6   3          0.03          0.02         0.23 o
   8   6   3          5.47          4.59         0.36 o
   9   6   3          4.93          6.15         0.43 o
  10   6   3         58.80         62.76         1.29 o
  11   6   3          1.31          1.57         0.41 o
  12   6   3          1.84          2.23         0.53 o
 -12   7   3          1.18         -0.30         0.75 o
 -11   7   3          4.95          5.23         0.51 o
 -10   7   3          4.41          4.21         0.44 o
  -9   7   3          2.19          1.80         0.34 o
  -8   7   3         51.50         50.22         0.91 o
  -7   7   3         59.53         56.58         0.86 o
  -6   7   3          7.13          6.39         0.33 o
  -5   7   3          2.41          2.00         0.24 o
  -4   7   3          6.94          6.40         0.28 o
  -3   7   3          5.75          5.86         0.25 o
  -2   7   3          0.46          0.54         0.16 o
  -1   7   3          7.42          9.23         0.27 o
   0   7   3         22.78         22.89         0.43 o
   1   7   3          1.10          0.63         0.19 o
   2   7   3        105.18         99.60         0.91 o
   3   7   3        593.16        578.94         3.40 o
   4   7   3         27.10         26.96         0.54 o
   5   7   3        131.02        134.63         1.19 o
   6   7   3          9.04          9.71         0.40 o
   7   7   3         13.94         13.59         0.48 o
   8   7   3         18.96         18.75         0.64 o
   9   7   3          1.00          0.70         0.34 o
  10   7   3          3.98          3.83         0.47 o
  11   7   3          0.63          0.88         0.43 o
 -11   8   3          3.26          3.54         0.59 o
 -10   8   3          0.59          1.63         0.46 o
  -9   8   3         24.45         24.51         0.77 o
  -8   8   3          5.47          6.65         0.43 o
  -7   8   3         31.28         32.12         0.76 o
  -6   8   3          0.26          0.51         0.28 o
  -5   8   3         24.56         23.29         0.59 o
  -4   8   3         47.88         49.31         0.73 o
  -3   8   3          3.50          3.29         0.24 o
  -2   8   3          4.51          2.57         0.21 o
  -1   8   3          3.99          3.28         0.20 o
   0   8   3         91.02         90.99         0.89 o
   1   8   3         86.21         92.43         0.95 o
   2   8   3         15.65         15.91         0.42 o
   3   8   3         56.32         64.24         0.89 o
   4   8   3         57.29         54.33         0.85 o
   5   8   3          5.77          6.55         0.37 o
   6   8   3          6.42          6.26         0.35 o
   7   8   3          4.18          5.05         0.38 o
   8   8   3          0.97          0.64         0.32 o
   9   8   3          2.47          2.03         0.39 o
  10   8   3         18.85         19.18         0.80 o
  11   8   3          1.37          0.94         1.11 o
 -10   9   3          1.06          1.47         0.39 o
  -9   9   3          2.39          2.54         0.40 o
  -8   9   3          8.29          9.91         0.51 o
  -7   9   3         19.55         20.01         0.69 o
  -6   9   3          2.90          2.80         0.34 o
  -5   9   3          0.00         -0.26         0.26 o
  -4   9   3          2.15          2.93         0.27 o
  -3   9   3         33.95         32.23         0.64 o
  -2   9   3         12.23         12.14         0.39 o
  -1   9   3         49.62         48.48         0.68 o
   0   9   3         22.84         21.71         0.50 o
   1   9   3         43.95         44.76         0.73 o
   2   9   3         34.70         31.58         0.67 o
   3   9   3         35.93         38.20         0.78 o
   4   9   3          7.04          6.76         0.37 o
   5   9   3         16.41         18.12         0.57 o
   6   9   3          0.00         -0.45         0.30 o
   7   9   3          3.82          3.22         0.36 o
   8   9   3          8.80          8.98         0.52 o
   9   9   3         16.88         17.00         0.74 o
  10   9   3          0.44          1.41         0.75 o
  -9  10   3          4.72          4.98         0.60 o
  -8  10   3         12.41         12.37         0.57 o
  -7  10   3          0.24          1.00         0.35 o
  -6  10   3         74.63         80.68         1.33 o
  -5  10   3         15.03         15.04         0.60 o
  -4  10   3         14.90         15.32         0.53 o
  -3  10   3         16.88         16.45         0.49 o
  -2  10   3          2.05          2.39         0.26 o
  -1  10   3         23.60         22.76         0.60 o
   0  10   3          2.82          2.47         0.27 o
   1  10   3         12.16         13.60         0.46 o
   2  10   3          1.86          2.84         0.34 o
   3  10   3         10.32         11.13         0.50 o
   4  10   3          4.12          2.67         0.30 o
   5  10   3         17.51         18.10         0.63 o
   6  10   3          8.16          7.66         0.46 o
   7  10   3         13.12         12.95         0.61 o
   8  10   3          0.01          0.25         0.37 o
  -8  11   3          4.70          6.89         1.34 o
  -7  11   3          5.71          5.61         0.47 o
  -6  11   3          0.02          0.34         0.35 o
  -5  11   3          6.03          7.61         0.52 o
  -4  11   3         43.28         46.75         0.94 o
  -3  11   3          0.02          0.42         0.31 o
  -2  11   3          8.96         10.63         0.49 o
  -1  11   3         22.98         22.20         0.66 o
   0  11   3          9.53          8.07         0.42 o
   1  11   3         17.60         16.76         0.62 o
   2  11   3          4.33          3.80         0.38 o
   3  11   3          4.06          3.95         0.41 o
   4  11   3          0.34         -0.49         0.35 o
   5  11   3          0.49          0.40         0.36 o
   6  11   3          1.24          0.66         0.38 o
   7  11   3          0.00          0.58         0.91 o
  -6  12   3         10.06          8.37         1.26 o
  -5  12   3          2.57          2.67         0.49 o
  -4  12   3          3.16          3.71         0.46 o
  -3  12   3          6.63          6.04         0.46 o
  -2  12   3         19.54         19.77         0.75 o
  -1  12   3          0.57          1.37         0.37 o
   0  12   3         21.46         25.73         0.94 o
   1  12   3         14.57         15.44         0.70 o
   2  12   3          0.53          0.44         0.37 o
   3  12   3          2.32          1.47         0.38 o
   4  12   3          1.30          1.37         0.39 o
   5  12   3          0.01         -1.25         0.84 o
  -2  13   3          1.00          2.34         1.16 o
  -1  13   3          0.57         -0.29         0.90 o
   1  13   3          0.16          1.27         1.60 o
   2  13   3         18.27         20.48         3.97 o
 -14   0   4         21.41         22.70         1.61 o
 -13   0   4          4.99          4.56         0.87 o
 -12   0   4          2.99          4.48         0.81 o
 -11   0   4        172.54        174.26         2.87 o
 -10   0   4        277.88        271.02         3.57 o
  -9   0   4        205.58        204.40         2.23 o
  -8   0   4         27.59         26.98         0.76 o
  -7   0   4         68.58         67.11         0.90 o
  -6   0   4        231.46        215.29         1.56 o
  -5   0   4       1770.53       1761.68         6.69 o
  -4   0   4       1096.08       1088.30         4.00 o
  -3   0   4        655.94        703.66         3.03 o
  -2   0   4        945.48       1013.08         5.33 o
  -1   0   4       2669.48       2594.13        19.69 o
   0   0   4        285.60        301.02         1.56 o
   1   0   4       1864.85       1797.00        10.70 o
   2   0   4        151.46        194.78         1.64 o
   3   0   4       2135.05       2227.48        10.16 o
   4   0   4        100.73        121.07         0.87 o
   5   0   4       1027.11        966.96         5.13 o
   6   0   4        693.83        637.07         2.86 o
   7   0   4         16.88         15.27         0.48 o
   8   0   4        414.86        405.78         3.35 o
   9   0   4        220.53        215.81         2.39 o
  10   0   4         94.68         94.49         1.86 o
  11   0   4        112.63        113.00         3.31 o
  12   0   4          0.32          0.99         0.76 o
  13   0   4         25.46         31.45         1.85 o
 -14   1   4          0.80          1.17         0.56 o
 -13   1   4         12.91          9.68         0.74 o
 -12   1   4         93.88         96.93         1.88 o
 -11   1   4          2.00          1.33         0.35 o
 -10   1   4         17.69         19.29         0.57 o
  -9   1   4        215.44        217.57         1.67 o
  -8   1   4        232.53        230.13         1.47 o
  -7   1   4        327.24        343.22         1.51 o
  -6   1   4        688.15        672.67         2.47 o
  -5   1   4        164.45        155.91         0.78 o
  -4   1   4       2501.49       2595.77         7.37 o
  -3   1   4       1473.54       1474.69         4.54 o
  -2   1   4         12.21         13.13         0.24 o
  -1   1   4        904.60        998.77         2.71 o
   0   1   4        185.27        190.34         1.00 o
   1   1   4        213.12        172.32         0.72 o
   2   1   4         11.19         15.60         0.22 o
   3   1   4       3324.31       3226.44         8.21 o
   4   1   4        143.15        112.91         0.63 o
   5   1   4        163.26        183.64         0.87 o
   6   1   4        631.35        615.22         2.35 o
   7   1   4        819.23        798.03         2.72 o
   8   1   4         33.09         35.80         0.58 o
   9   1   4         40.75         38.37         0.75 o
  10   1   4         14.24         14.26         0.56 o
  11   1   4          1.85          1.33         0.39 o
  12   1   4         77.22         79.16         2.96 o
  13   1   4         34.01         33.50         1.44 o
 -14   2   4         23.26         25.04         1.17 o
 -13   2   4          7.15          6.00         0.62 o
 -12   2   4          0.07          0.49         0.43 o
 -11   2   4        153.45        153.82         1.85 o
 -10   2   4        110.46        114.66         1.46 o
  -9   2   4         34.54         36.72         0.69 o
  -8   2   4         73.54         74.80         0.83 o
  -7   2   4         64.51         65.52         0.64 o
  -6   2   4        307.82        327.18         1.33 o
  -5   2   4        274.52        259.35         1.25 o
  -4   2   4       1021.46       1014.95         3.30 o
  -3   2   4        122.67        130.48         0.70 o
  -2   2   4       2007.93       2104.04         6.43 o
  -1   2   4       1050.19       1090.88         4.33 o
   0   2   4       1398.39       1537.89         4.20 o
   1   2   4       2042.86       2031.55         6.76 o
   2   2   4         51.12         44.98         0.37 o
   3   2   4        119.40        136.86         0.72 o
   4   2   4        216.99        226.41         0.88 o
   5   2   4       2020.63       1940.12         6.50 o
   6   2   4          4.76          2.90         0.17 o
   7   2   4         81.30         76.90         0.75 o
   8   2   4        187.22        183.92         1.47 o
   9   2   4          4.96          3.30         0.29 o
  10   2   4         71.72         71.00         1.19 o
  11   2   4         13.32         14.51         0.70 o
  12   2   4          9.92         11.10         0.91 o
  13   2   4          5.43          7.26         0.86 o
 -14   3   4          0.46          0.97         2.97 o
 -13   3   4         61.74         62.71         1.61 o
 -12   3   4         61.04         65.42         1.27 o
 -11   3   4          0.00          0.15         0.32 o
 -10   3   4         29.78         29.11         0.78 o
  -9   3   4         64.68         71.25         0.92 o
  -8   3   4          3.47          4.15         0.24 o
  -7   3   4         35.85         38.01         0.52 o
  -6   3   4        164.13        158.21         0.92 o
  -5   3   4         21.76         24.40         0.30 o
  -4   3   4        773.96        767.49         2.59 o
  -3   3   4       1008.07       1020.35         2.78 o
  -2   3   4       1868.10       1987.66         4.93 o
  -1   3   4        140.49        134.33         0.71 o
   0   3   4       1600.06       1612.53         4.67 o
   1   3   4        597.19        634.27         1.95 o
   2   3   4         90.10         93.82         0.59 o
   3   3   4       1963.33       1931.17         5.89 o
   4   3   4         61.71         55.45         0.46 o
   5   3   4        111.04        109.75         0.74 o
   6   3   4        352.20        344.41         1.78 o
   7   3   4         56.64         53.21         0.67 o
   8   3   4          0.43          0.58         0.23 o
   9   3   4         18.82         19.99         0.57 o
  10   3   4         74.51         76.64         1.26 o
  11   3   4         11.38         13.34         0.63 o
  12   3   4         57.03         55.53         1.37 o
  13   3   4         26.26         31.14         1.31 o
 -13   4   4         22.58         24.82         1.09 o
 -12   4   4         14.79         14.61         0.71 o
 -11   4   4         44.08         46.98         1.11 o
 -10   4   4         53.81         52.39         1.05 o
  -9   4   4          0.16          0.03         0.23 o
  -8   4   4        192.35        192.15         1.40 o
  -7   4   4          5.69          8.07         0.29 o
  -6   4   4         96.41        108.29         0.82 o
  -5   4   4        146.98        135.40         0.85 o
  -4   4   4        337.57        335.30         1.40 o
  -3   4   4        142.65        153.12         0.80 o
  -2   4   4       1201.38       1176.17         3.50 o
  -1   4   4       1800.26       1833.26         5.77 o
   0   4   4         77.82         71.31         0.67 o
   1   4   4        136.77        125.96         0.74 o
   2   4   4        544.98        512.60         1.68 o
   3   4   4         21.19         26.76         0.30 o
   4   4   4        569.80        550.85         2.02 o
   5   4   4        176.53        167.32         1.01 o
   6   4   4        131.06        129.71         1.03 o
   7   4   4         95.54         93.84         0.93 o
   8   4   4        155.53        159.58         1.43 o
   9   4   4          2.45          1.98         0.30 o
  10   4   4         19.09         20.02         0.67 o
  11   4   4         57.88         60.46         1.33 o
  12   4   4          2.46          2.51         0.47 o
  13   4   4          9.66          8.36         1.21 o
 -13   5   4         11.00         11.99         1.00 o
 -12   5   4          4.21          3.82         0.48 o
 -11   5   4         26.88         26.30         0.91 o
 -10   5   4         14.69         15.18         0.61 o
  -9   5   4        125.29        130.45         1.44 o
  -8   5   4        125.31        124.34         1.20 o
  -7   5   4        143.70        146.54         1.24 o
  -6   5   4        602.40        598.27         2.73 o
  -5   5   4          1.60          0.95         0.16 o
  -4   5   4        264.60        269.66         1.36 o
  -3   5   4        643.35        634.74         2.10 o
  -2   5   4         16.26         15.68         0.28 o
  -1   5   4         11.02          6.63         0.19 o
   0   5   4        106.01         98.92         0.66 o
   1   5   4        270.71        296.54         1.34 o
   2   5   4         22.05         19.58         0.31 o
   3   5   4        145.91        140.95         0.90 o
   4   5   4       1073.51       1060.04         3.18 o
   5   5   4        184.67        171.92         1.15 o
   6   5   4        502.12        506.73         2.63 o
   7   5   4          0.58          0.73         0.23 o
   8   5   4         17.37         17.37         0.50 o
   9   5   4         99.73        106.37         1.38 o
  10   5   4         40.44         41.67         0.92 o
  11   5   4         10.35          9.20         0.61 o
  12   5   4         11.89         12.45         0.75 o
 -12   6   4         13.56         15.65         0.81 o
 -11   6   4         49.18         51.11         1.33 o
 -10   6   4         12.89         12.86         0.58 o
  -9   6   4          1.98          1.10         0.31 o
  -8   6   4        232.64        240.48         1.97 o
  -7   6   4         82.75         86.51         0.95 o
  -6   6   4          3.30          3.37         0.25 o
  -5   6   4         20.32         23.32         0.46 o
  -4   6   4        455.87        446.88         1.91 o
  -3   6   4         62.57         69.45         0.66 o
  -2   6   4        593.59        588.84         2.09 o
  -1   6   4        385.16        386.48         1.53 o
   0   6   4        227.39        210.73         1.11 o
   1   6   4        227.13        207.43         1.14 o
   2   6   4         89.65         89.09         0.73 o
   3   6   4         17.98         10.63         0.31 o
   4   6   4        116.42        119.02         1.01 o
   5   6   4         43.37         47.84         0.66 o
   6   6   4        157.31        149.54         1.35 o
   7   6   4         16.87         16.63         0.49 o
   8   6   4        206.57        212.08         1.80 o
   9   6   4         41.51         40.36         1.01 o
  10   6   4         23.45         24.00         0.84 o
  11   6   4         80.98         84.69         1.67 o
  12   6   4          1.51          1.92         0.92 o
 -12   7   4          3.82          3.63         0.68 o
 -11   7   4          1.68          1.41         0.41 o
 -10   7   4         19.79         20.68         0.75 o
  -9   7   4         99.30        101.06         1.45 o
  -8   7   4         20.11         21.86         0.63 o
  -7   7   4         18.56         19.96         0.51 o
  -6   7   4        372.09        375.82         2.57 o
  -5   7   4         28.17         28.05         0.58 o
  -4   7   4         90.97         92.98         0.90 o
  -3   7   4         52.24         50.62         0.64 o
  -2   7   4         40.99         43.45         0.56 o
  -1   7   4         92.95         84.55         0.76 o
   0   7   4         92.32         91.66         0.83 o
   1   7   4         43.72         47.35         0.64 o
   2   7   4         13.95         12.44         0.33 o
   3   7   4        286.69        289.66         2.23 o
   4   7   4        120.30        112.19         1.09 o
   5   7   4         31.90         30.20         0.58 o
   6   7   4        171.34        169.08         1.52 o
   7   7   4         28.88         28.07         0.67 o
   8   7   4          0.09         -0.14         0.29 o
   9   7   4         44.28         45.35         1.06 o
  10   7   4         43.90         45.36         1.15 o
  11   7   4          0.50          1.15         0.41 o
 -11   8   4         26.86         28.59         0.94 o
 -10   8   4          9.97          9.51         0.61 o
  -9   8   4          7.22          7.94         0.51 o
  -8   8   4         73.99         76.24         1.18 o
  -7   8   4         44.15         45.42         0.89 o
  -6   8   4          0.60          0.38         0.27 o
  -5   8   4         51.45         53.95         0.86 o
  -4   8   4         71.86         75.01         0.89 o
  -3   8   4          1.19          0.61         0.21 o
  -2   8   4         35.82         39.25         0.58 o
  -1   8   4        164.87        165.12         1.16 o
   0   8   4          3.10          3.01         0.24 o
   1   8   4        170.77        162.05         1.31 o
   2   8   4        165.60        159.20         1.37 o
   3   8   4         26.25         30.15         0.64 o
   4   8   4        105.77         98.90         1.20 o
   5   8   4         86.77         90.54         1.08 o
   6   8   4          1.28          0.96         0.26 o
   7   8   4         66.29         65.43         1.08 o
   8   8   4         55.17         53.82         1.07 o
   9   8   4          0.93          0.82         0.36 o
  10   8   4          6.73          7.08         0.55 o
 -10   9   4         16.51         16.43         0.86 o
  -9   9   4          2.15          1.58         0.39 o
  -8   9   4          2.99          2.33         0.37 o
  -7   9   4          8.44          7.35         0.46 o
  -6   9   4         33.77         33.34         0.78 o
  -5   9   4         12.00         11.62         0.47 o
  -4   9   4          0.80          0.67         0.25 o
  -3   9   4        127.84        131.06         1.25 o
  -2   9   4         15.72         17.14         0.47 o
  -1   9   4         16.36         15.76         0.45 o
   0   9   4        199.77        206.95         1.51 o
   1   9   4        201.76        200.68         1.52 o
   2   9   4         61.02         59.11         0.95 o
   3   9   4         93.36         92.85         1.16 o
   4   9   4         14.44         13.18         0.50 o
   5   9   4          8.82          8.40         0.43 o
   6   9   4         18.82         17.16         0.59 o
   7   9   4          2.24          1.93         0.35 o
   8   9   4          5.06          4.73         0.43 o
   9   9   4         26.55         26.75         0.91 o
  -9  10   4         10.89          9.72         0.89 o
  -8  10   4          5.89          6.48         0.48 o
  -7  10   4          3.49          3.52         0.41 o
  -6  10   4         10.57         11.85         0.57 o
  -5  10   4         46.59         46.38         0.95 o
  -4  10   4         20.32         22.38         0.64 o
  -3  10   4          4.41          4.01         0.32 o
  -2  10   4         31.13         32.92         0.74 o
  -1  10   4        130.96        125.69         1.45 o
   0  10   4          0.15          1.23         0.27 o
   1  10   4         99.62        100.35         1.23 o
   2  10   4         77.16         74.24         1.12 o
   3  10   4          2.54          2.56         0.33 o
   4  10   4          0.23          0.46         0.32 o
   5  10   4         13.20         14.15         0.55 o
   6  10   4          1.96          1.73         0.33 o
   7  10   4         23.64         24.46         0.81 o
   8  10   4          9.89          9.53         0.57 o
  -7  11   4          9.30         10.19         0.54 o
  -6  11   4         41.03         43.24         1.04 o
  -5  11   4          2.74          3.40         0.44 o
  -4  11   4         28.03         30.14         0.87 o
  -3  11   4         17.90         16.19         0.62 o
  -2  11   4          3.88          3.06         0.39 o
  -1  11   4         14.51         13.72         0.57 o
   0  11   4         17.80         18.40         0.67 o
   1  11   4         38.04         35.30         0.86 o
   2  11   4          2.03          1.94         0.38 o
   3  11   4         47.44         46.46         1.06 o
   4  11   4         12.98         13.15         0.63 o
   5  11   4          0.03         -0.32         0.36 o
   6  11   4          9.81          8.45         0.54 o
   7  11   4         11.75         11.37         2.50 o
  -5  12   4          5.49          3.93         0.84 o
  -4  12   4         14.93         13.67         0.69 o
  -3  12   4          0.52          0.89         0.36 o
  -2  12   4         17.89         17.91         0.70 o
  -1  12   4          9.84          9.21         0.56 o
   0  12   4          1.19          1.34         0.48 o
   1  12   4         42.69         41.13         1.04 o
   2  12   4          3.74          3.02         0.42 o
   3  12   4          0.11          0.14         0.39 o
   4  12   4          0.08          0.59         0.44 o
 -14   1   5          1.97          0.60         0.52 o
 -13   1   5          4.54          4.27         0.59 o
 -12   1   5          5.02          6.72         0.57 o
 -11   1   5          7.37          7.05         0.42 o
 -10   1   5         16.51         15.10         0.55 o
  -9   1   5         14.70         17.41         0.48 o
  -8   1   5          4.53          5.70         0.27 o
  -7   1   5        175.52        164.11         1.07 o
  -6   1   5         83.71         77.27         0.65 o
  -5   1   5         24.13         27.74         0.32 o
  -4   1   5          0.38          0.31         0.10 o
  -3   1   5        163.56        163.74         0.77 o
  -2   1   5         16.64         10.52         0.20 o
  -1   1   5        279.35        303.41         1.16 o
   0   1   5        732.99        776.84         2.70 o
   1   1   5         73.16         95.51         0.56 o
   2   1   5         46.69         59.51         0.40 o
   3   1   5         76.02         69.02         0.46 o
   4   1   5         26.12         30.36         0.28 o
   5   1   5         11.55         11.54         0.22 o
   6   1   5        205.45        206.50         1.06 o
   7   1   5          4.52          3.93         0.23 o
   8   1   5          0.52          1.30         0.23 o
   9   1   5          2.93          2.88         0.28 o
  10   1   5          2.95          3.24         0.41 o
  11   1   5         12.42         11.82         0.70 o
  12   1   5         27.97         29.68         1.24 o
  13   1   5          2.37          2.00         0.60 o
 -14   2   5          0.07          1.71         0.92 o
 -13   2   5          4.37          3.36         0.55 o
 -12   2   5          4.41          4.45         0.43 o
 -11   2   5         31.04         32.72         0.88 o
 -10   2   5          5.42          4.65         0.32 o
  -9   2   5          2.63          2.07         0.26 o
  -8   2   5        124.23        126.13         1.13 o
  -7   2   5        102.37        106.11         0.85 o
  -6   2   5          1.75          0.44         0.15 o
  -5   2   5        878.00        867.12         2.64 o
  -4   2   5        152.18        132.78         0.72 o
  -3   2   5          3.45          6.29         0.16 o
  -2   2   5        151.77        182.60         0.86 o
  -1   2   5         37.16         42.01         0.37 o
   0   2   5        478.90        502.50         1.61 o
   1   2   5          0.48          0.52         0.08 o
   2   2   5        185.78        194.85         0.79 o
   3   2   5          0.08          1.55         0.11 o
   4   2   5        532.09        511.96         2.05 o
   5   2   5         48.78         43.65         0.47 o
   6   2   5         14.88         19.00         0.38 o
   7   2   5          0.09          0.19         0.18 o
   8   2   5         25.22         23.06         0.55 o
   9   2   5          1.41          1.70         0.27 o
  10   2   5         62.09         64.13         1.06 o
  11   2   5          2.63          2.68         0.40 o
  12   2   5          0.99          1.08         0.47 o
  13   2   5          0.25          0.96         0.61 o
 -14   3   5          2.02         -0.40         1.47 o
 -13   3   5          0.01          1.46         0.50 o
 -12   3   5          0.74          1.30         0.39 o
 -11   3   5         15.88         15.85         0.65 o
 -10   3   5         17.05         17.42         0.58 o
  -9   3   5          9.38          9.14         0.37 o
  -8   3   5          3.30          1.76         0.21 o
  -7   3   5         81.49         74.77         0.79 o
  -6   3   5          0.04          0.24         0.14 o
  -5   3   5          1.30          0.12         0.13 o
  -4   3   5          0.06          0.20         0.10 o
  -3   3   5        108.38        107.65         0.63 o
  -2   3   5          1.63          4.12         0.15 o
  -1   3   5        133.29        127.63         0.72 o
   0   3   5          5.02          4.80         0.17 o
   1   3   5        173.15        194.71         0.88 o
   2   3   5         11.56         11.28         0.20 o
   3   3   5        165.03        159.38         0.83 o
   4   3   5          9.96         13.14         0.28 o
   5   3   5        117.94        116.79         0.94 o
   6   3   5          0.23         -0.15         0.18 o
   7   3   5          0.42          0.35         0.22 o
   8   3   5        173.36        181.06         1.46 o
   9   3   5         21.02         19.09         0.56 o
  10   3   5          0.59         -0.02         0.31 o
  11   3   5          0.01          0.57         0.37 o
  12   3   5         11.77         11.17         0.76 o
  13   3   5          0.85          0.45         1.48 o
 -13   4   5          0.66          0.48         0.48 o
 -12   4   5          0.03          0.17         0.36 o
 -11   4   5         11.78         11.68         0.61 o
 -10   4   5         16.84         15.69         0.59 o
  -9   4   5         77.82         75.80         0.98 o
  -8   4   5         10.46          9.72         0.39 o
  -7   4   5          7.58          6.87         0.28 o
  -6   4   5         29.55         23.30         0.41 o
  -5   4   5         26.62         29.40         0.42 o
  -4   4   5         97.65         78.29         0.64 o
  -3   4   5        117.86        129.44         0.77 o
  -2   4   5        467.81        468.36         1.55 o
  -1   4   5         34.58         29.60         0.36 o
   0   4   5          0.02          0.28         0.10 o
   1   4   5        943.21        964.67         3.24 o
   2   4   5          1.34          0.47         0.10 o
   3   4   5         10.85         13.44         0.28 o
   4   4   5         54.83         51.19         0.56 o
   5   4   5         43.30         36.49         0.50 o
   6   4   5        158.99        164.27         1.24 o
   7   4   5         34.67         33.87         0.61 o
   8   4   5         36.27         37.38         0.76 o
   9   4   5          4.90          4.26         0.34 o
  10   4   5          7.87          7.27         0.46 o
  11   4   5          0.01          0.20         0.36 o
  12   4   5          0.59          0.08         0.42 o
 -13   5   5          0.02          1.35         0.56 o
 -12   5   5          0.02          0.25         0.46 o
 -11   5   5          9.25          9.44         0.59 o
 -10   5   5          0.10         -0.41         0.31 o
  -9   5   5          3.23          3.42         0.37 o
  -8   5   5         12.45         12.26         0.42 o
  -7   5   5         37.15         33.52         0.59 o
  -6   5   5         14.06         13.87         0.38 o
  -5   5   5         18.15         21.93         0.40 o
  -4   5   5          9.11          9.73         0.27 o
  -3   5   5        138.52        128.85         0.86 o
  -2   5   5        241.74        228.61         1.13 o
  -1   5   5         10.85          9.04         0.23 o
   0   5   5         33.54         31.86         0.39 o
   1   5   5        256.05        257.56         1.30 o
   2   5   5         60.82         71.75         0.62 o
   3   5   5         72.64         61.41         0.64 o
   4   5   5         86.90         77.78         0.75 o
   5   5   5          0.07         -0.07         0.19 o
   6   5   5          9.48          8.08         0.36 o
   7   5   5          8.06          8.45         0.37 o
   8   5   5         59.65         60.48         1.00 o
   9   5   5          1.06          0.96         0.34 o
  10   5   5         16.43         16.74         0.68 o
  11   5   5          7.01          6.82         0.57 o
  12   5   5          0.38          1.38         0.48 o
 -12   6   5          1.40          2.38         0.48 o
 -11   6   5         10.65         11.91         0.73 o
 -10   6   5          5.35          3.66         0.36 o
  -9   6   5         10.47         11.68         0.53 o
  -8   6   5          2.64          3.44         0.30 o
  -7   6   5          0.67          0.83         0.23 o
  -6   6   5          0.11          0.02         0.22 o
  -5   6   5         11.86         10.37         0.34 o
  -4   6   5          5.14          4.13         0.22 o
  -3   6   5          5.58          6.81         0.25 o
  -2   6   5          0.00          0.48         0.15 o
  -1   6   5        403.75        385.08         1.66 o
   0   6   5        201.07        212.95         1.24 o
   1   6   5          1.07          0.91         0.16 o
   2   6   5         37.41         33.18         0.52 o
   3   6   5        101.76         99.14         0.90 o
   4   6   5          0.21          0.36         0.20 o
   5   6   5          8.15          9.75         0.33 o
   6   6   5          1.85          1.70         0.26 o
   7   6   5          0.70          0.39         0.27 o
   8   6   5          3.57          2.80         0.29 o
   9   6   5         14.80         15.99         0.64 o
  10   6   5         15.88         18.81         0.76 o
  11   6   5          0.54          1.53         0.43 o
 -12   7   5          4.66          6.07         1.27 o
 -11   7   5          3.60          4.55         0.50 o
 -10   7   5          2.57          2.10         0.37 o
  -9   7   5          4.41          4.86         0.41 o
  -8   7   5         71.45         73.38         1.12 o
  -7   7   5          4.63          5.72         0.33 o
  -6   7   5          2.86          2.98         0.29 o
  -5   7   5          0.00          0.05         0.23 o
  -4   7   5          1.86          2.49         0.23 o
  -3   7   5         11.34         11.41         0.35 o
  -2   7   5         16.18         19.43         0.46 o
  -1   7   5         14.19         14.53         0.36 o
   0   7   5          0.05          0.02         0.18 o
   1   7   5        118.60        114.20         1.02 o
   2   7   5         54.24         54.64         0.72 o
   3   7   5         10.58          8.91         0.34 o
   4   7   5         21.46         21.67         0.49 o
   5   7   5         11.58         10.73         0.38 o
   6   7   5         59.38         52.86         0.89 o
   7   7   5         42.60         43.39         0.82 o
   8   7   5          0.37          1.50         0.29 o
   9   7   5          1.23          0.98         0.39 o
  10   7   5          1.00          1.11         0.42 o
  11   7   5          3.84          3.72         0.75 o
 -11   8   5         13.91         14.39         1.06 o
 -10   8   5         17.14         16.58         0.72 o
  -9   8   5          3.36          2.90         0.41 o
  -8   8   5          2.02          2.27         0.34 o
  -7   8   5         17.92         18.84         0.57 o
  -6   8   5         24.83         25.38         0.63 o
  -5   8   5          0.02          0.42         0.25 o
  -4   8   5         51.15         47.58         0.76 o
  -3   8   5         90.52         95.96         1.02 o
  -2   8   5         21.03         20.59         0.49 o
  -1   8   5        150.46        152.80         1.28 o
   0   8   5         31.08         29.77         0.58 o
   1   8   5          4.54          4.75         0.33 o
   2   8   5         11.19         12.77         0.44 o
   3   8   5         12.02         10.91         0.42 o
   4   8   5          0.17          0.28         0.29 o
   5   8   5         60.77         63.15         0.90 o
   6   8   5          1.64          2.57         0.31 o
   7   8   5          2.58          2.48         0.33 o
   8   8   5          2.34          2.34         0.34 o
   9   8   5         27.40         29.33         1.10 o
  10   8   5          8.83          8.10         0.70 o
 -10   9   5          0.02          0.07         0.50 o
  -9   9   5          3.03          3.22         0.44 o
  -8   9   5         32.63         33.49         0.89 o
  -7   9   5          1.25          0.80         0.32 o
  -6   9   5          0.00          0.33         0.29 o
  -5   9   5         25.03         24.62         0.65 o
  -4   9   5         10.19          9.23         0.40 o
  -3   9   5          3.55          3.52         0.41 o
  -2   9   5         19.70         19.87         0.56 o
  -1   9   5         29.80         32.39         0.71 o
   0   9   5         25.88         24.22         0.57 o
   1   9   5         12.08         14.49         0.49 o
   2   9   5          3.24          3.78         0.32 o
   3   9   5          0.65          0.75         0.28 o
   4   9   5          0.02         -0.32         0.29 o
   5   9   5          1.13          1.00         0.30 o
   6   9   5          1.39          2.06         0.35 o
   7   9   5         35.71         34.98         0.87 o
   8   9   5          9.97         11.09         0.58 o
   9   9   5          5.95          6.45         0.65 o
  -9  10   5          6.57          6.20         1.09 o
  -8  10   5          0.01         -0.04         0.36 o
  -7  10   5         31.24         30.65         0.87 o
  -6  10   5         14.93         14.56         0.61 o
  -5  10   5          9.46         10.03         0.55 o
  -4  10   5         24.24         27.04         0.79 o
  -3  10   5          0.12         -0.46         0.30 o
  -2  10   5          8.37          9.57         0.50 o
  -1  10   5          1.97          2.52         0.33 o
   0  10   5         10.54         10.48         0.50 o
   1  10   5          8.47         10.52         0.47 o
   2  10   5          6.66          6.68         0.41 o
   3  10   5         26.30         28.51         0.75 o
   4  10   5         23.08         23.72         0.72 o
   5  10   5         21.32         21.13         0.68 o
   6  10   5          8.21          9.14         0.53 o
   7  10   5          3.04          2.99         0.42 o
   8  10   5          7.06          5.27         0.82 o
  -7  11   5          2.73          2.25         0.77 o
  -6  11   5          5.58          6.01         0.53 o
  -5  11   5         12.93         13.03         0.62 o
  -4  11   5          0.74          0.96         0.35 o
  -3  11   5          7.55          8.32         0.51 o
  -2  11   5         19.05         18.53         0.65 o
  -1  11   5          2.64          2.97         0.33 o
   0  11   5          1.76          2.66         0.39 o
   1  11   5         17.79         20.79         0.70 o
   2  11   5          9.90         10.34         0.52 o
   3  11   5          0.00         -0.47         0.34 o
   4  11   5          0.01         -0.01         0.40 o
   5  11   5          8.07          8.55         0.51 o
   6  11   5          1.24          1.13         0.47 o
  -5  12   5          1.66          0.24         1.28 o
  -4  12   5          7.37          8.40         0.58 o
  -3  12   5         10.71         12.54         0.64 o
  -2  12   5          1.12          1.52         0.41 o
  -1  12   5          7.06          8.33         0.56 o
   0  12   5         20.93         20.79         0.82 o
   1  12   5          2.59          2.97         0.49 o
   2  12   5         18.06         19.14         0.80 o
   3  12   5          4.16          3.80         0.45 o
   4  12   5          0.03         -0.77         0.76 o
 -14   0   6          7.75          4.56         1.79 o
 -13   0   6          6.77          7.05         1.12 o
 -12   0   6         55.70         52.03         1.52 o
 -11   0   6         64.96         69.91         1.50 o
 -10   0   6         25.05         23.08         0.85 o
  -9   0   6         28.92         28.95         0.85 o
  -8   0   6        438.00        442.08         4.67 o
  -7   0   6        146.48        145.64         1.54 o
  -6   0   6        689.23        681.63         3.26 o
  -5   0   6       1028.47       1008.98         3.86 o
  -4   0   6       1077.20       1058.90         5.14 o
  -3   0   6       2097.21       2125.86         8.15 o
  -2   0   6         84.87        107.13         0.91 o
  -1   0   6        388.70        406.23         2.23 o
   0   0   6         61.47         65.37         0.63 o
   1   0   6        943.54        889.33         4.32 o
   2   0   6          0.24          3.07         0.22 o
   3   0   6        420.90        431.11         2.45 o
   4   0   6       1540.02       1459.95         8.00 o
   5   0   6         37.08         24.42         0.45 o
   6   0   6         68.77         67.21         0.96 o
   7   0   6        331.34        339.70         2.70 o
   8   0   6        164.22        153.67         1.84 o
   9   0   6        208.03        213.46         2.82 o
  10   0   6         88.98         87.54         1.91 o
  11   0   6         70.96         77.12         2.40 o
  12   0   6         14.22         16.84         1.36 o
  13   0   6         51.96         43.14         4.56 o
 -14   1   6          6.31          7.07         1.53 o
 -13   1   6         22.58         23.12         0.94 o
 -12   1   6         23.79         22.87         0.78 o
 -11   1   6          0.15          0.21         0.30 o
 -10   1   6        265.92        262.73         2.03 o
  -9   1   6          0.56          1.08         0.24 o
  -8   1   6        300.18        301.12         2.08 o
  -7   1   6         92.22         95.77         0.89 o
  -6   1   6        575.67        560.59         2.07 o
  -5   1   6        276.75        295.62         1.21 o
  -4   1   6        865.57        800.92         3.22 o
  -3   1   6        692.74        700.72         2.45 o
  -2   1   6        209.77        219.94         0.95 o
  -1   1   6        482.35        450.56         1.55 o
   0   1   6          0.35          2.09         0.10 o
   1   1   6         50.62         58.30         0.47 o
   2   1   6       1220.79       1229.04         3.53 o
   3   1   6        319.83        278.17         1.05 o
   4   1   6         70.70         61.32         0.49 o
   5   1   6        250.82        257.20         1.37 o
   6   1   6        655.46        619.06         2.50 o
   7   1   6          1.92          2.98         0.24 o
   8   1   6         91.83         87.24         1.02 o
   9   1   6        128.89        135.35         1.56 o
  10   1   6         13.79         15.62         0.66 o
  11   1   6         75.03         72.35         1.63 o
  12   1   6         23.82         25.07         1.30 o
  13   1   6         20.27         21.61         3.81 o
 -14   2   6          8.49          9.35         1.87 o
 -13   2   6          1.47          1.89         0.49 o
 -12   2   6         19.23         20.10         0.74 o
 -11   2   6         45.60         46.73         0.90 o
 -10   2   6         10.41         10.48         0.44 o
  -9   2   6         44.52         47.90         0.77 o
  -8   2   6        174.43        177.86         1.54 o
  -7   2   6          2.23          1.11         0.18 o
  -6   2   6        633.94        622.25         2.20 o
  -5   2   6        586.72        568.82         2.33 o
  -4   2   6          2.11          1.83         0.14 o
  -3   2   6        155.60        159.08         0.85 o
  -2   2   6        190.74        180.50         1.06 o
  -1   2   6          3.24          4.61         0.21 o
   0   2   6         12.27         13.57         0.34 o
   1   2   6        816.01        792.07         2.16 o
   2   2   6        630.82        618.61         1.83 o
   3   2   6       1182.19       1210.58         3.67 o
   4   2   6       1137.19       1096.60         3.94 o
   5   2   6        122.93        110.11         0.88 o
   6   2   6          7.08          9.02         0.35 o
   7   2   6        144.59        143.01         1.19 o
   8   2   6          0.20          0.32         0.23 o
   9   2   6         19.48         19.46         0.60 o
  10   2   6         38.61         41.49         0.93 o
  11   2   6         40.73         42.63         1.13 o
  12   2   6          0.63          0.32         0.48 o
  13   2   6         28.36         31.61         4.18 o
 -13   3   6         56.09         60.53         1.39 o
 -12   3   6          8.16          7.94         0.52 o
 -11   3   6         41.70         44.78         1.05 o
 -10   3   6         27.71         29.51         0.69 o
  -9   3   6          6.60          6.15         0.32 o
  -8   3   6          4.92          4.16         0.26 o
  -7   3   6         47.70         52.15         0.66 o
  -6   3   6         40.38         41.60         0.53 o
  -5   3   6        125.80        120.43         0.82 o
  -4   3   6        459.49        436.64         1.61 o
  -3   3   6       1616.50       1637.44         5.07 o
  -2   3   6         57.35         57.43         0.51 o
  -1   3   6       1881.13       1876.05         5.74 o
   0   3   6        252.70        279.24         1.20 o
   1   3   6       1488.36       1475.83         4.85 o
   2   3   6       1052.37       1000.30         2.86 o
   3   3   6        176.47        174.17         0.95 o
   4   3   6          7.80          7.47         0.25 o
   5   3   6         63.68         67.66         0.74 o
   6   3   6        110.10        106.87         1.00 o
   7   3   6         95.48         93.10         1.13 o
   8   3   6         26.71         28.71         0.63 o
   9   3   6         72.72         71.76         1.15 o
  10   3   6          0.67          0.37         0.29 o
  11   3   6         44.79         47.00         1.25 o
  12   3   6         66.27         71.40         1.80 o
 -13   4   6          3.99          3.38         0.50 o
 -12   4   6         20.63         21.43         0.82 o
 -11   4   6         26.18         28.81         0.87 o
 -10   4   6         15.70         14.54         0.55 o
  -9   4   6         25.94         26.02         0.63 o
  -8   4   6        171.71        173.72         1.56 o
  -7   4   6          9.74         10.66         0.36 o
  -6   4   6        265.05        267.39         1.53 o
  -5   4   6        335.52        357.70         1.84 o
  -4   4   6          3.46          3.47         0.19 o
  -3   4   6        112.62        106.49         0.74 o
  -2   4   6        104.20        105.95         0.70 o
  -1   4   6         93.38        103.48         0.68 o
   0   4   6        372.49        343.99         1.50 o
   1   4   6        673.18        687.81         2.19 o
   2   4   6         56.67         56.13         0.55 o
   3   4   6        101.26        103.34         0.78 o
   4   4   6       1018.42        960.25         3.92 o
   5   4   6        152.95        157.46         1.19 o
   6   4   6        117.62        113.67         1.07 o
   7   4   6         16.04         17.18         0.52 o
   8   4   6         12.99         12.25         0.49 o
   9   4   6          0.47          0.53         0.31 o
  10   4   6         69.87         74.83         1.29 o
  11   4   6         13.57         13.62         0.66 o
  12   4   6          1.80          2.13         0.46 o
 -13   5   6         27.22         27.88         1.94 o
 -12   5   6         11.36          9.88         0.67 o
 -11   5   6         13.47         14.45         0.70 o
 -10   5   6         47.55         48.62         1.03 o
  -9   5   6         64.46         64.14         1.01 o
  -8   5   6         28.54         28.65         0.63 o
  -7   5   6        388.72        390.23         2.51 o
  -6   5   6          6.23          7.81         0.32 o
  -5   5   6         74.87         74.97         0.78 o
  -4   5   6         75.43         75.55         0.73 o
  -3   5   6        491.04        518.88         2.04 o
  -2   5   6         39.68         34.47         0.45 o
  -1   5   6        415.11        406.44         1.64 o
   0   5   6          5.38          7.16         0.23 o
   1   5   6          6.72         10.76         0.29 o
   2   5   6        261.25        238.44         1.34 o
   3   5   6        408.46        422.74         1.85 o
   4   5   6         10.13         12.86         0.34 o
   5   5   6        177.07        187.55         1.46 o
   6   5   6        306.69        300.14         2.23 o
   7   5   6          1.69          1.32         0.25 o
   8   5   6        126.38        126.84         1.51 o
   9   5   6         24.70         28.42         0.83 o
  10   5   6          0.03         -0.03         0.35 o
  11   5   6         14.91         14.40         0.72 o
 -12   6   6         13.84         16.17         0.84 o
 -11   6   6         18.08         18.53         0.83 o
 -10   6   6          0.07         -0.14         0.34 o
  -9   6   6         80.68         81.20         1.20 o
  -8   6   6         54.21         57.62         0.90 o
  -7   6   6          9.64          9.34         0.38 o
  -6   6   6        224.24        220.32         1.82 o
  -5   6   6        312.80        315.77         1.73 o
  -4   6   6         20.71         18.54         0.40 o
  -3   6   6          9.76          8.77         0.30 o
  -2   6   6        303.45        313.72         1.55 o
  -1   6   6         96.08        117.85         0.96 o
   0   6   6        145.37        146.36         1.08 o
   1   6   6         79.65         88.67         0.82 o
   2   6   6         51.84         55.63         0.68 o
   3   6   6         27.80         31.46         0.51 o
   4   6   6        186.09        185.00         1.30 o
   5   6   6         59.70         57.29         0.79 o
   6   6   6         70.25         67.60         0.95 o
   7   6   6         98.66        100.00         1.19 o
   8   6   6         37.24         36.23         0.84 o
   9   6   6          0.71          0.65         0.36 o
  10   6   6        124.95        131.79         1.87 o
  11   6   6         10.45         10.06         0.66 o
 -12   7   6          8.74          7.72         2.26 o
 -11   7   6         26.78         30.32         1.02 o
 -10   7   6         17.50         18.39         0.71 o
  -9   7   6         11.01         11.44         0.59 o
  -8   7   6         14.18         14.86         0.53 o
  -7   7   6        167.96        173.76         1.54 o
  -6   7   6          1.42          2.00         0.26 o
  -5   7   6          0.41          0.08         0.24 o
  -4   7   6        221.54        220.77         1.51 o
  -3   7   6        152.09        158.50         1.26 o
  -2   7   6         14.58         14.53         0.41 o
  -1   7   6         93.59         90.22         0.91 o
   0   7   6        243.79        241.32         1.63 o
   1   7   6         32.91         26.73         0.54 o
   2   7   6         15.71         17.14         0.44 o
   3   7   6         63.76         63.36         0.82 o
   4   7   6          0.62          1.09         0.22 o
   5   7   6        115.75        121.08         1.23 o
   6   7   6         46.83         46.31         0.85 o
   7   7   6          5.37          4.96         0.36 o
   8   7   6        118.97        114.87         1.36 o
   9   7   6         41.27         42.05         1.07 o
  10   7   6          0.08          0.43         0.38 o
 -11   8   6          6.34          4.77         1.36 o
 -10   8   6          1.41          1.46         0.41 o
  -9   8   6         20.47         20.55         0.78 o
  -8   8   6         35.43         36.56         0.94 o
  -7   8   6         11.24         12.09         0.47 o
  -6   8   6         71.59         72.13         1.04 o
  -5   8   6         85.27         88.72         1.17 o
  -4   8   6          7.07          6.53         0.37 o
  -3   8   6         40.64         45.07         0.78 o
  -2   8   6        131.89        134.05         1.29 o
  -1   8   6         14.25         17.47         0.54 o
   0   8   6          1.65          2.66         0.26 o
   1   8   6        204.85        198.51         1.65 o
   2   8   6         86.34         85.31         1.07 o
   3   8   6         73.70         70.54         1.02 o
   4   8   6         68.49         71.20         1.05 o
   5   8   6          6.37          6.02         0.37 o
   6   8   6         82.58         76.72         1.22 o
   7   8   6         29.03         29.01         0.75 o
   8   8   6          2.78          2.37         0.34 o
   9   8   6          0.78          0.59         0.45 o
  10   8   6         11.99         15.04         2.19 o
 -10   9   6         22.74         25.61         2.68 o
  -9   9   6          0.03          0.08         0.38 o
  -8   9   6          0.04          0.16         0.34 o
  -7   9   6          0.67          0.09         0.30 o
  -6   9   6         44.63         45.97         0.97 o
  -5   9   6          2.94          2.38         0.36 o
  -4   9   6         77.48         80.94         1.19 o
  -3   9   6         51.45         53.93         0.98 o
  -2   9   6          7.89          9.66         0.45 o
  -1   9   6        274.46        276.92         2.10 o
   0   9   6        111.08        109.04         1.35 o
   1   9   6         25.30         24.94         0.65 o
   2   9   6         82.59         83.66         1.16 o
   3   9   6          8.22          8.24         0.42 o
   4   9   6          8.60          7.59         0.44 o
   5   9   6          1.57          1.65         0.32 o
   6   9   6         18.76         19.01         0.70 o
   7   9   6          1.73          1.15         0.35 o
   8   9   6         10.61          9.77         0.56 o
  -8  10   6         24.09         24.91         1.00 o
  -7  10   6          3.88          3.58         0.46 o
  -6  10   6          2.49          2.02         0.35 o
  -5  10   6         12.35         12.25         0.59 o
  -4  10   6          1.63          0.98         0.34 o
  -3  10   6         72.70         69.22         1.18 o
  -2  10   6         34.56         35.03         0.85 o
  -1  10   6          0.09         -0.06         0.29 o
   0  10   6         13.99         15.00         0.58 o
   1  10   6         97.35        101.22         1.33 o
   2  10   6         25.65         23.37         0.67 o
   3  10   6         21.80         22.26         0.72 o
   4  10   6         26.18         24.87         0.71 o
   5  10   6          0.01         -0.06         0.34 o
   6  10   6          0.74         -0.33         0.37 o
   7  10   6         25.73         25.41         0.86 o
  -7  11   6          6.78          7.70         2.20 o
  -6  11   6          8.17          8.53         0.64 o
  -5  11   6          3.83          3.48         0.43 o
  -4  11   6         21.91         23.08         0.82 o
  -3  11   6          1.30          1.27         0.34 o
  -2  11   6          6.36          5.65         0.42 o
  -1  11   6          9.82          9.11         0.54 o
   0  11   6         33.23         31.86         0.90 o
   1  11   6          0.93          1.29         0.35 o
   2  11   6         10.81          9.43         0.50 o
   3  11   6         19.33         19.66         0.72 o
   4  11   6          3.05          2.59         0.37 o
   5  11   6         31.79         30.84         0.91 o
  -4  12   6          0.76          1.55         0.63 o
  -3  12   6          8.61          8.70         0.58 o
  -2  12   6         15.78         16.00         0.71 o
  -1  12   6          0.00          0.08         0.37 o
   0  12   6          0.53          0.49         0.36 o
   1  12   6         11.88         13.04         0.67 o
   2  12   6          6.40          6.09         0.62 o
   3  12   6          5.45          4.36         0.86 o
 -13   1   7          0.11         -0.12         0.49 o
 -12   1   7          4.56          3.69         0.36 o
 -11   1   7          2.26          2.33         0.30 o
 -10   1   7         21.41         21.33         0.60 o
  -9   1   7         18.03         16.44         0.46 o
  -8   1   7          2.46          3.54         0.26 o
  -7   1   7         16.17         16.50         0.38 o
  -6   1   7         25.88         29.52         0.43 o
  -5   1   7        213.14        199.59         1.06 o
  -4   1   7        169.28        164.04         0.87 o
  -3   1   7         29.02         26.00         0.34 o
  -2   1   7          0.01          0.07         0.10 o
  -1   1   7        159.28        173.48         0.81 o
   0   1   7          0.60          1.37         0.10 o
   1   1   7         26.78         26.57         0.34 o
   2   1   7        123.29        119.25         0.74 o
   3   1   7         40.72         50.14         0.50 o
   4   1   7         52.96         47.43         0.51 o
   5   1   7         66.32         67.03         0.69 o
   6   1   7          0.00          0.01         0.19 o
   7   1   7          8.16          8.61         0.36 o
   8   1   7         23.14         23.87         0.60 o
   9   1   7         12.44         14.13         0.56 o
  10   1   7          0.30          0.07         0.37 o
  11   1   7          8.72          9.44         0.72 o
  12   1   7          0.06          0.74         0.52 o
 -13   2   7          6.38          6.41         0.49 o
 -12   2   7          0.24          0.30         0.37 o
 -11   2   7          0.52          0.23         0.31 o
 -10   2   7          0.04         -0.01         0.28 o
  -9   2   7         42.01         42.30         0.72 o
  -8   2   7         62.97         62.91         0.89 o
  -7   2   7          1.58          1.31         0.20 o
  -6   2   7         20.48         20.61         0.39 o
  -5   2   7         21.06         16.87         0.34 o
  -4   2   7         62.64         54.10         0.54 o
  -3   2   7        343.95        348.35         1.48 o
  -2   2   7        574.58        562.98         1.89 o
  -1   2   7        189.47        175.34         0.88 o
   0   2   7         11.48         13.04         0.25 o
   1   2   7         23.28         18.98         0.28 o
   2   2   7         17.21         11.56         0.22 o
   3   2   7        232.48        219.00         1.09 o
   4   2   7          8.08          9.10         0.24 o
   5   2   7         31.61         23.98         0.49 o
   6   2   7         28.55         28.08         0.55 o
   7   2   7         60.39         62.00         0.83 o
   8   2   7         19.99         21.44         0.57 o
   9   2   7         49.97         50.49         1.05 o
  10   2   7          4.43          3.33         0.38 o
  11   2   7          1.52          1.17         0.42 o
  12   2   7          3.95          3.14         0.55 o
 -13   3   7          0.31          0.76         0.39 o
 -12   3   7          0.97          0.65         0.39 o
 -11   3   7          0.40          0.57         0.31 o
 -10   3   7          0.19         -0.43         0.29 o
  -9   3   7         12.77         12.53         0.42 o
  -8   3   7          0.81          0.30         0.24 o
  -7   3   7         29.16         28.32         0.52 o
  -6   3   7        110.50        110.64         0.90 o
  -5   3   7         47.54         42.12         0.53 o
  -4   3   7          9.34          9.13         0.25 o
  -3   3   7        583.23        532.54         1.90 o
  -2   3   7         73.99         76.92         0.64 o
  -1   3   7        143.25        151.25         0.89 o
   0   3   7          1.32          1.79         0.16 o
   1   3   7        200.46        207.44         1.06 o
   2   3   7          5.87          6.11         0.19 o
   3   3   7          2.29          1.44         0.16 o
   4   3   7         32.27         28.03         0.45 o
   5   3   7          3.30          2.91         0.22 o
   6   3   7         18.89         20.06         0.53 o
   7   3   7         38.80         40.43         0.77 o
   8   3   7          1.79          1.38         0.27 o
   9   3   7          1.47          1.59         0.35 o
  10   3   7          2.07          0.98         0.41 o
  11   3   7          0.43          1.21         0.45 o
  12   3   7          1.57          2.29         0.60 o
 -13   4   7          0.01          1.13         0.58 o
 -12   4   7          0.98          0.76         0.40 o
 -11   4   7          1.96          1.38         0.36 o
 -10   4   7         74.28         74.19         1.14 o
  -9   4   7          1.20          1.25         0.28 o
  -8   4   7          8.88          8.39         0.36 o
  -7   4   7          7.06          5.60         0.28 o
  -6   4   7          5.10          5.75         0.27 o
  -5   4   7        139.24        125.14         1.02 o
  -4   4   7        156.46        165.08         1.11 o
  -3   4   7         29.89         29.24         0.44 o
  -2   4   7         11.43          7.74         0.23 o
  -1   4   7         19.49         18.24         0.35 o
   0   4   7         18.01         19.53         0.36 o
   1   4   7        377.94        374.35         1.63 o
   2   4   7         64.37         66.27         0.66 o
   3   4   7         67.29         72.69         0.68 o
   4   4   7         54.02         55.44         0.66 o
   5   4   7         95.19         95.56         0.92 o
   6   4   7         28.54         29.91         0.58 o
   7   4   7         10.92          9.80         0.42 o
   8   4   7         31.76         29.20         0.73 o
   9   4   7          0.06         -0.01         0.32 o
  10   4   7          1.23          1.49         0.37 o
  11   4   7         15.95         16.30         0.73 o
  12   4   7          1.26          1.92         0.78 o
 -12   5   7         16.31         16.17         0.79 o
 -11   5   7          0.78          1.43         0.40 o
 -10   5   7          4.43          4.16         0.39 o
  -9   5   7         27.54         25.77         0.65 o
  -8   5   7          3.79          3.81         0.30 o
  -7   5   7          0.06         -0.05         0.24 o
  -6   5   7         49.22         48.92         0.71 o
  -5   5   7          0.69          0.89         0.22 o
  -4   5   7         34.25         26.28         0.48 o
  -3   5   7         17.92         15.49         0.36 o
  -2   5   7          8.07          7.90         0.30 o
  -1   5   7         13.22         14.21         0.34 o
   0   5   7        103.34        101.73         0.87 o
   1   5   7          0.21          1.05         0.17 o
   2   5   7         27.04         24.50         0.46 o
   3   5   7         18.47         22.05         0.45 o
   4   5   7         19.73         22.58         0.48 o
   5   5   7          4.13          4.61         0.27 o
   6   5   7         10.02         11.53         0.40 o
   7   5   7         94.68         91.92         1.27 o
   8   5   7         11.84         10.53         0.50 o
   9   5   7          1.14          1.52         0.40 o
  10   5   7          1.14          1.31         0.36 o
  11   5   7          0.00          0.86         0.43 o
 -12   6   7          5.42          6.99         0.67 o
 -11   6   7          5.85          5.04         0.48 o
 -10   6   7          3.85          3.73         0.40 o
  -9   6   7          7.25          5.65         0.39 o
  -8   6   7          0.40          0.43         0.26 o
  -7   6   7         24.02         23.59         0.57 o
  -6   6   7          5.53          5.46         0.32 o
  -5   6   7          2.24          2.30         0.23 o
  -4   6   7          4.32          3.16         0.23 o
  -3   6   7         12.64         13.28         0.39 o
  -2   6   7        139.89        131.26         1.12 o
  -1   6   7         21.30         22.35         0.45 o
   0   6   7         80.88         79.36         0.86 o
   1   6   7         34.04         34.73         0.59 o
   2   6   7          0.05          0.39         0.20 o
   3   6   7         42.09         41.94         0.67 o
   4   6   7         10.15          7.25         0.32 o
   5   6   7         72.69         68.18         0.94 o
   6   6   7         11.81         13.54         0.49 o
   7   6   7          0.38          0.72         0.28 o
   8   6   7          8.97          9.41         0.49 o
   9   6   7         22.01         21.69         0.75 o
  10   6   7          1.28          1.84         0.45 o
  11   6   7          0.01         -0.93         0.93 o
 -11   7   7          0.00          0.60         0.38 o
 -10   7   7          2.06          2.07         0.39 o
  -9   7   7          0.93          0.60         0.35 o
  -8   7   7         19.61         20.71         0.62 o
  -7   7   7          1.71          2.11         0.29 o
  -6   7   7         50.86         53.65         0.86 o
  -5   7   7          2.10          2.12         0.28 o
  -4   7   7         22.26         23.58         0.56 o
  -3   7   7          6.65          7.05         0.34 o
  -2   7   7        159.03        158.63         1.34 o
  -1   7   7          1.08          1.41         0.23 o
   0   7   7         14.40         13.38         0.41 o
   1   7   7          0.99          0.21         0.23 o
   2   7   7         32.18         31.53         0.61 o
   3   7   7         18.28         16.82         0.48 o
   4   7   7          6.37          7.24         0.34 o
   5   7   7         22.11         20.99         0.57 o
   6   7   7         51.79         53.39         0.97 o
   7   7   7          2.44          2.69         0.33 o
   8   7   7          3.95          4.45         0.43 o
   9   7   7          5.51          5.16         0.60 o
  10   7   7          1.19          1.23         0.63 o
 -10   8   7          0.16          0.18         0.39 o
  -9   8   7          5.41          5.10         0.46 o
  -8   8   7          7.84          8.55         0.47 o
  -7   8   7          2.35          2.37         0.31 o
  -6   8   7          2.13          2.24         0.34 o
  -5   8   7         10.12         10.36         0.49 o
  -4   8   7         77.11         80.32         1.18 o
  -3   8   7          2.09          2.60         0.30 o
  -2   8   7          8.32          8.66         0.38 o
  -1   8   7        164.10        166.13         1.47 o
   0   8   7         22.72         23.99         0.63 o
   1   8   7         19.82         21.92         0.59 o
   2   8   7          8.06          8.17         0.41 o
   3   8   7          9.34          8.35         0.41 o
   4   8   7          2.56          1.82         0.27 o
   5   8   7          0.25         -0.02         0.28 o
   6   8   7         11.35         11.39         0.52 o
   7   8   7          1.34          0.67         0.32 o
   8   8   7          5.94          6.45         0.48 o
   9   8   7          6.23          5.53         0.55 o
  -9   9   7          0.05          0.71         0.38 o
  -8   9   7          0.81         -0.12         0.42 o
  -7   9   7          0.26         -0.02         0.35 o
  -6   9   7         28.06         31.59         0.90 o
  -5   9   7          0.13         -0.18         0.35 o
  -4   9   7          2.04          3.73         0.41 o
  -3   9   7         28.71         28.32         0.71 o
  -2   9   7         64.96         69.53         1.07 o
  -1   9   7          0.09          0.22         0.27 o
   0   9   7         14.49         12.72         0.52 o
   1   9   7          7.20          7.06         0.41 o
   2   9   7          1.41          2.49         0.33 o
   3   9   7          0.15         -0.05         0.27 o
   4   9   7          9.82          9.83         0.48 o
   5   9   7          3.58          2.28         0.35 o
   6   9   7          7.75          8.53         0.52 o
   7   9   7          4.68          5.49         0.44 o
   8   9   7         11.59         12.37         0.69 o
  -8  10   7         10.10         12.82         1.38 o
  -7  10   7         10.17          9.96         0.63 o
  -6  10   7          4.95          4.38         0.44 o
  -5  10   7         15.65         15.24         0.74 o
  -4  10   7          1.45          1.71         0.35 o
  -3  10   7          8.77          8.70         0.51 o
  -2  10   7          0.83          1.39         0.33 o
  -1  10   7          1.49          1.34         0.37 o
   0  10   7         30.94         34.57         0.86 o
   1  10   7          1.84          1.31         0.32 o
   2  10   7         14.92         15.02         0.59 o
   3  10   7         15.08         14.31         0.60 o
   4  10   7          0.04         -0.03         0.32 o
   5  10   7         36.61         40.60         0.99 o
   6  10   7          8.52          9.16         0.54 o
   7  10   7          7.55          5.28         1.43 o
  -6  11   7          0.44          0.52         0.49 o
  -5  11   7          1.60          2.04         0.39 o
  -4  11   7          1.60          1.79         0.42 o
  -3  11   7          4.20          4.35         0.47 o
  -2  11   7          2.38          2.69         0.44 o
  -1  11   7          0.62          0.33         0.34 o
   0  11   7          3.93          3.44         0.41 o
   1  11   7         16.54         18.24         0.68 o
   2  11   7          1.05          1.97         0.37 o
   3  11   7         16.27         18.66         0.68 o
   4  11   7          5.46          6.08         0.46 o
   5  11   7          1.93          3.55         1.27 o
  -3  12   7          0.35          0.43         1.24 o
  -2  12   7          3.15          1.77         0.54 o
  -1  12   7         14.55         17.19         0.90 o
   0  12   7          0.16          0.81         0.57 o
   1  12   7          8.16          8.08         1.02 o
   2  12   7          3.37          3.45         1.79 o
 -13   0   8         16.76         18.68         1.25 o
 -12   0   8         24.58         23.90         1.09 o
 -11   0   8          8.60          9.75         0.68 o
 -10   0   8        107.50        104.26         1.82 o
  -9   0   8         85.69         85.69         1.51 o
  -8   0   8        159.85        155.34         1.93 o
  -7   0   8          5.87          5.01         0.39 o
  -6   0   8        221.48        229.14         2.00 o
  -5   0   8        477.18        460.16         3.01 o
  -4   0   8         80.95         84.36         0.96 o
  -3   0   8        365.84        338.82         1.90 o
  -2   0   8        449.39        465.74         3.09 o
  -1   0   8        813.98        773.74         4.74 o
   0   0   8       1001.14        940.99         5.31 o
   1   0   8        204.26        192.08         1.88 o
   2   0   8          8.14         10.29         0.36 o
   3   0   8        364.69        349.43         2.51 o
   4   0   8        207.56        198.62         2.11 o
   5   0   8         48.16         45.44         0.90 o
   6   0   8        148.17        156.06         1.86 o
   7   0   8         23.05         19.73         0.80 o
   8   0   8         23.13         21.61         0.89 o
   9   0   8        233.46        247.08         3.70 o
  10   0   8        102.56        102.50         2.66 o
  11   0   8         19.69         17.94         1.39 o
  12   0   8          5.59          3.41         0.80 o
 -13   1   8         10.24         10.19         0.64 o
 -12   1   8          0.53          0.55         0.33 o
 -11   1   8         32.01         32.30         0.83 o
 -10   1   8         31.27         35.10         0.80 o
  -9   1   8          8.45          8.39         0.36 o
  -8   1   8        293.23        298.15         1.87 o
  -7   1   8        239.19        227.76         1.67 o
  -6   1   8        167.27        165.16         1.08 o
  -5   1   8        114.39        111.55         0.82 o
  -4   1   8        231.05        239.18         1.19 o
  -3   1   8          0.27          0.85         0.14 o
  -2   1   8        232.07        218.90         1.07 o
  -1   1   8          1.58          0.34         0.09 o
   0   1   8        300.08        303.23         1.61 o
   1   1   8        452.62        432.57         2.09 o
   2   1   8       1947.07       1856.46         6.03 o
   3   1   8        171.74        160.29         0.97 o
   4   1   8        231.30        239.63         1.50 o
   5   1   8        110.94        104.64         1.10 o
   6   1   8          0.01         -0.15         0.20 o
   7   1   8         84.04         89.47         1.13 o
   8   1   8        146.52        151.09         1.54 o
   9   1   8          4.85          4.51         0.45 o
  10   1   8         24.33         22.79         0.89 o
  11   1   8         42.30         45.22         1.35 o
  12   1   8         30.95         31.46         1.45 o
 -13   2   8          4.80          5.37         0.53 o
 -12   2   8         26.81         27.66         0.81 o
 -11   2   8          2.61          0.92         0.31 o
 -10   2   8         18.50         18.16         0.57 o
  -9   2   8        185.84        184.35         1.50 o
  -8   2   8          2.04          1.52         0.23 o
  -7   2   8         72.31         73.42         0.81 o
  -6   2   8        190.56        190.37         1.19 o
  -5   2   8        589.02        565.08         2.76 o
  -4   2   8        153.38        137.16         0.94 o
  -3   2   8        146.00        137.04         0.92 o
  -2   2   8         48.10         51.93         0.52 o
  -1   2   8        282.42        264.16         1.17 o
   0   2   8       1115.72       1081.01         3.80 o
   1   2   8          1.72          2.02         0.14 o
   2   2   8          0.75          1.64         0.18 o
   3   2   8        512.17        488.71         1.98 o
   4   2   8        341.84        331.85         1.59 o
   5   2   8          0.94          1.43         0.21 o
   6   2   8         67.99         73.54         0.98 o
   7   2   8         64.11         62.68         0.99 o
   8   2   8         18.51         18.84         0.60 o
   9   2   8         95.72         98.07         1.48 o
  10   2   8         57.00         60.04         1.31 o
  11   2   8          1.61          1.29         0.50 o
  12   2   8          9.60         11.78         2.98 o
 -13   3   8          0.95          0.58         0.83 o
 -12   3   8          5.38          6.00         0.50 o
 -11   3   8         17.69         18.87         0.65 o
 -10   3   8         25.99         25.72         0.68 o
  -9   3   8          0.12          0.06         0.24 o
  -8   3   8         74.52         73.26         0.94 o
  -7   3   8        435.71        435.68         2.28 o
  -6   3   8         23.25         23.07         0.45 o
  -5   3   8        244.86        250.26         1.39 o
  -4   3   8        301.11        302.68         1.51 o
  -3   3   8         12.10         13.85         0.30 o
  -2   3   8        387.79        375.28         1.61 o
  -1   3   8         96.12        100.07         0.79 o
   0   3   8         55.47         57.38         0.60 o
   1   3   8        919.96        888.50         2.96 o
   2   3   8        348.74        359.53         1.73 o
   3   3   8          0.14          0.16         0.18 o
   4   3   8         20.24         22.18         0.44 o
   5   3   8        140.95        136.09         1.22 o
   6   3   8         27.22         27.10         0.59 o
   7   3   8          2.50          2.65         0.29 o
   8   3   8        114.04        117.94         1.53 o
   9   3   8         77.23         76.10         1.43 o
  10   3   8         26.89         26.93         0.96 o
  11   3   8         80.80         84.20         1.79 o
 -12   4   8         28.97         31.82         0.97 o
 -11   4   8          0.10          0.29         0.33 o
 -10   4   8         33.28         32.74         0.79 o
  -9   4   8         50.08         53.58         0.92 o
  -8   4   8         65.67         65.27         0.93 o
  -7   4   8         57.24         59.91         0.80 o
  -6   4   8        330.48        334.36         1.99 o
  -5   4   8         34.30         31.98         0.56 o
  -4   4   8         16.04         13.78         0.36 o
  -3   4   8        362.54        368.13         1.76 o
  -2   4   8        105.56        110.72         0.89 o
  -1   4   8        474.47        465.69         2.00 o
   0   4   8        139.92        137.48         1.02 o
   1   4   8         80.83         89.24         0.83 o
   2   4   8        119.70        115.35         0.97 o
   3   4   8        260.68        255.21         1.53 o
   4   4   8        102.80        108.04         1.07 o
   5   4   8         15.14         14.61         0.42 o
   6   4   8        192.59        195.53         1.74 o
   7   4   8         69.33         68.45         1.02 o
   8   4   8         10.07          7.80         0.44 o
   9   4   8         45.85         50.38         1.31 o
  10   4   8         38.27         38.36         1.19 o
  11   4   8          2.71          1.64         0.47 o
 -12   5   8          1.07          1.83         0.42 o
 -11   5   8         19.59         21.73         0.79 o
 -10   5   8         31.25         30.85         0.80 o
  -9   5   8          0.49          0.60         0.27 o
  -8   5   8        182.75        183.57         1.85 o
  -7   5   8         60.08         62.41         0.88 o
  -6   5   8          4.50          3.93         0.27 o
  -5   5   8        341.94        343.24         1.96 o
  -4   5   8         14.31         17.76         0.43 o
  -3   5   8         36.53         34.83         0.60 o
  -2   5   8         68.07         65.81         0.78 o
  -1   5   8        594.49        631.73         2.63 o
   0   5   8         13.99         16.92         0.39 o
   1   5   8        216.04        220.02         1.47 o
   2   5   8        200.12        201.90         1.43 o
   3   5   8        212.17        214.03         1.74 o
   4   5   8        290.33        291.59         2.19 o
   5   5   8        232.72        230.05         1.65 o
   6   5   8          5.98          4.96         0.34 o
   7   5   8         88.21         92.18         1.35 o
   8   5   8         25.04         24.46         0.76 o
   9   5   8          3.47          2.92         0.45 o
  10   5   8          3.40          2.79         0.48 o
  11   5   8         23.92         24.87         2.16 o
 -12   6   8         36.58         36.25         2.70 o
 -11   6   8          1.73          2.56         0.43 o
 -10   6   8         30.31         31.36         0.86 o
  -9   6   8          2.05          1.46         0.31 o
  -8   6   8          3.57          3.30         0.31 o
  -7   6   8         47.92         44.41         0.81 o
  -6   6   8         56.61         58.94         0.88 o
  -5   6   8          3.94          3.63         0.27 o
  -4   6   8          1.34          1.31         0.23 o
  -3   6   8        443.23        452.37         2.60 o
  -2   6   8        124.65        138.16         1.21 o
  -1   6   8         53.02         55.16         0.74 o
   0   6   8        245.30        246.67         1.65 o
   1   6   8        112.51        124.13         1.27 o
   2   6   8         41.55         40.03         0.68 o
   3   6   8         28.63         31.88         0.62 o
   4   6   8         83.87         84.37         1.00 o
   5   6   8          0.40          1.17         0.26 o
   6   6   8         91.20         94.13         1.23 o
   7   6   8         55.87         53.92         1.08 o
   8   6   8          7.87          6.55         0.45 o
   9   6   8         64.97         65.90         1.35 o
  10   6   8          7.52          7.99         0.61 o
 -11   7   8          9.83          8.91         0.85 o
 -10   7   8         14.36         15.08         0.70 o
  -9   7   8          2.58          2.77         0.36 o
  -8   7   8         17.26         17.26         0.61 o
  -7   7   8         28.51         27.83         0.69 o
  -6   7   8          4.52          4.59         0.36 o
  -5   7   8        195.68        197.49         1.77 o
  -4   7   8         14.66         15.78         0.49 o
  -3   7   8          0.32          0.24         0.25 o
  -2   7   8         54.47         51.79         0.82 o
  -1   7   8        225.82        237.95         1.73 o
   0   7   8         25.51         27.11         0.60 o
   1   7   8         25.97         29.08         0.60 o
   2   7   8        176.53        171.80         1.66 o
   3   7   8          5.20          5.34         0.31 o
   4   7   8         38.32         40.00         0.75 o
   5   7   8         89.76         85.83         1.16 o
   6   7   8          0.13          0.25         0.31 o
   7   7   8         44.39         43.08         1.01 o
   8   7   8         11.41         12.67         0.60 o
   9   7   8         10.71         11.65         0.69 o
  10   7   8         10.64         10.24         2.62 o
 -10   8   8          5.82          4.93         0.62 o
  -9   8   8         17.10         17.92         0.76 o
  -8   8   8          5.31          4.88         0.40 o
  -7   8   8          7.78          8.07         0.48 o
  -6   8   8         39.75         41.42         0.92 o
  -5   8   8         13.20         13.50         0.56 o
  -4   8   8         44.99         48.10         0.86 o
  -3   8   8        131.21        138.40         1.39 o
  -2   8   8         18.60         18.68         0.57 o
  -1   8   8          8.53         11.14         0.43 o
   0   8   8         98.47         90.41         1.19 o
   1   8   8         32.58         34.73         0.73 o
   2   8   8          3.44          2.51         0.31 o
   3   8   8         54.51         56.20         0.94 o
   4   8   8         26.75         28.20         0.66 o
   5   8   8          7.46          5.97         0.50 o
   6   8   8         38.74         42.96         0.93 o
   7   8   8         26.41         25.37         0.75 o
   8   8   8          1.14          0.93         0.34 o
   9   8   8          6.41          6.15         0.93 o
  -9   9   8          2.89          2.59         0.89 o
  -8   9   8         10.45         11.17         0.67 o
  -7   9   8         15.91         17.25         0.69 o
  -6   9   8          4.76          3.06         0.40 o
  -5   9   8         26.06         25.60         0.82 o
  -4   9   8         81.63         85.20         1.29 o
  -3   9   8          2.30          2.80         0.35 o
  -2   9   8         84.76         85.35         1.27 o
  -1   9   8         44.38         45.04         0.95 o
   0   9   8          2.04          1.88         0.31 o
   1   9   8         31.35         34.49         0.80 o
   2   9   8         24.28         22.64         0.66 o
   3   9   8          4.44          3.29         0.34 o
   4   9   8         33.62         32.16         0.83 o
   5   9   8          4.97          4.12         0.40 o
   6   9   8         14.59         15.44         0.66 o
   7   9   8          0.04         -0.24         0.35 o
  -7  10   8          0.12          0.39         0.37 o
  -6  10   8         14.01         14.53         0.72 o
  -5  10   8         16.95         17.68         0.75 o
  -4  10   8         11.34         12.31         0.68 o
  -3  10   8         48.05         45.62         1.03 o
  -2  10   8          3.08          2.98         0.39 o
  -1  10   8          4.45          3.88         0.42 o
   0  10   8         24.33         23.56         0.77 o
   1  10   8          2.86          2.50         0.43 o
   2  10   8         14.98         14.58         0.59 o
   3  10   8          8.97          9.60         0.51 o
   4  10   8         13.95         15.20         0.64 o
   5  10   8          3.30          3.14         0.47 o
   6  10   8         26.05         26.12         1.15 o
  -6  11   8          5.92          7.19         2.19 o
  -5  11   8          4.58          4.87         0.61 o
  -4  11   8          3.33          3.20         0.44 o
  -3  11   8          0.74          2.20         0.45 o
  -2  11   8          9.71          9.54         0.62 o
  -1  11   8          1.78          1.28         0.37 o
   0  11   8         13.48         14.85         0.64 o
   1  11   8          0.47          1.00         0.46 o
   2  11   8         57.98         61.44         1.21 o
   3  11   8          0.89          2.54         0.39 o
   4  11   8         33.63         33.26         1.86 o
 -13   1   9          5.11          5.34         0.48 o
 -12   1   9          1.87          1.46         0.43 o
 -11   1   9         13.21         13.07         0.56 o
 -10   1   9          0.81          0.46         0.30 o
  -9   1   9          6.17          5.01         0.33 o
  -8   1   9          1.84          1.97         0.27 o
  -7   1   9         18.56         17.07         0.44 o
  -6   1   9          0.85          1.00         0.19 o
  -5   1   9         40.97         38.53         0.55 o
  -4   1   9         52.49         45.06         0.55 o
  -3   1   9          3.19          2.92         0.18 o
  -2   1   9         11.46         10.98         0.27 o
  -1   1   9          2.12          1.88         0.15 o
   0   1   9          0.33          0.71         0.13 o
   1   1   9          7.05          8.09         0.25 o
   2   1   9         40.45         37.08         0.54 o
   3   1   9          8.28          8.08         0.27 o
   4   1   9          6.88          5.60         0.29 o
   5   1   9          8.20          8.51         0.37 o
   6   1   9         11.28         10.12         0.40 o
   7   1   9          4.50          3.29         0.30 o
   8   1   9          2.56          1.78         0.33 o
   9   1   9          1.19          1.08         0.36 o
  10   1   9          4.07          3.60         0.50 o
  11   1   9          0.41          0.59         0.45 o
 -13   2   9          0.78          0.07         0.62 o
 -12   2   9          0.49          0.46         0.35 o
 -11   2   9          0.63          0.54         0.32 o
 -10   2   9          9.18         10.31         0.54 o
  -9   2   9          3.65          3.90         0.34 o
  -8   2   9          0.35          0.54         0.25 o
  -7   2   9         20.37         20.29         0.47 o
  -6   2   9          3.49          4.82         0.27 o
  -5   2   9         14.46         13.27         0.35 o
  -4   2   9        168.10        166.08         1.10 o
  -3   2   9        309.11        304.08         1.86 o
  -2   2   9        106.90        102.08         0.83 o
  -1   2   9         19.49         17.69         0.33 o
   0   2   9         19.33         21.65         0.36 o
   1   2   9         12.95         12.63         0.29 o
   2   2   9         25.61         25.50         0.44 o
   3   2   9          6.97          7.01         0.27 o
   4   2   9         44.25         37.74         0.66 o
   5   2   9          3.81          3.64         0.30 o
   6   2   9         53.12         48.42         0.88 o
   7   2   9          2.76          1.90         0.28 o
   8   2   9          8.59          8.54         0.47 o
   9   2   9          6.06          5.50         0.50 o
  10   2   9          6.37          7.05         0.63 o
  11   2   9          5.09          4.65         0.63 o
 -12   3   9          0.00         -0.43         0.37 o
 -11   3   9          5.38          4.69         0.42 o
 -10   3   9          3.68          3.20         0.36 o
  -9   3   9          2.27          2.05         0.28 o
  -8   3   9         12.71         11.77         0.42 o
  -7   3   9         23.49         22.18         0.50 o
  -6   3   9         24.07         22.38         0.48 o
  -5   3   9         55.54         54.14         0.69 o
  -4   3   9         11.40          9.29         0.30 o
  -3   3   9         10.72          9.30         0.28 o
  -2   3   9        151.45        154.73         1.10 o
  -1   3   9        235.35        221.72         1.33 o
   0   3   9        135.58        130.35         0.90 o
   1   3   9          9.12          8.87         0.30 o
   2   3   9         11.09          9.58         0.31 o
   3   3   9        117.49        123.62         1.09 o
   4   3   9         45.58         43.75         0.66 o
   5   3   9          0.26         -0.05         0.27 o
   6   3   9          5.50          6.81         0.41 o
   7   3   9         33.55         32.90         0.84 o
   8   3   9          2.25          3.14         0.40 o
   9   3   9          2.06          1.60         0.43 o
  10   3   9          3.86          2.88         0.49 o
  11   3   9          2.32          3.59         0.65 o
 -12   4   9          1.64          0.74         0.41 o
 -11   4   9         10.86         10.87         0.59 o
 -10   4   9          0.36          0.36         0.31 o
  -9   4   9          1.25          0.75         0.31 o
  -8   4   9         30.08         31.82         0.68 o
  -7   4   9         42.09         42.32         0.73 o
  -6   4   9         13.75         14.82         0.47 o
  -5   4   9         26.03         26.80         0.53 o
  -4   4   9         98.82         99.35         0.98 o
  -3   4   9         48.74         41.02         0.60 o
  -2   4   9         84.67         82.54         0.80 o
  -1   4   9         25.49         23.58         0.46 o
   0   4   9        232.39        236.30         1.41 o
   1   4   9         71.35         73.35         0.80 o
   2   4   9          0.18         -0.21         0.20 o
   3   4   9          8.89          9.55         0.33 o
   4   4   9        287.69        294.77         1.98 o
   5   4   9         26.48         29.01         0.69 o
   6   4   9         22.45         22.09         0.61 o
   7   4   9          1.26          1.09         0.32 o
   8   4   9          0.41          0.28         0.37 o
   9   4   9          0.62         -0.19         0.46 o
  10   4   9         12.52         15.80         0.84 o
  11   4   9          0.23          0.00         0.82 o
 -12   5   9          0.01          0.40         0.96 o
 -11   5   9          5.72          5.67         0.48 o
 -10   5   9          3.72          2.64         0.43 o
  -9   5   9          0.75          0.79         0.29 o
  -8   5   9          1.28          1.35         0.29 o
  -7   5   9          0.95          0.44         0.26 o
  -6   5   9          2.01          2.09         0.26 o
  -5   5   9          0.01          0.07         0.23 o
  -4   5   9          1.02          0.45         0.22 o
  -3   5   9         91.56         92.27         1.00 o
  -2   5   9         67.81         73.43         0.89 o
  -1   5   9          2.13          1.78         0.21 o
   0   5   9          3.59          1.91         0.24 o
   1   5   9          1.72          2.79         0.26 o
   2   5   9         59.43         59.98         0.81 o
   3   5   9          1.60          1.41         0.23 o
   4   5   9          0.59          0.39         0.25 o
   5   5   9         20.92         20.16         0.52 o
   6   5   9         58.93         55.32         0.97 o
   7   5   9         14.39         16.40         0.59 o
   8   5   9          4.97          4.17         0.44 o
   9   5   9          2.20          1.55         0.56 o
  10   5   9          1.11          1.73         0.47 o
 -11   6   9          2.19          2.01         0.41 o
 -10   6   9          0.16          0.27         0.33 o
  -9   6   9          0.44         -0.13         0.29 o
  -8   6   9          0.03          0.01         0.30 o
  -7   6   9          7.18          6.93         0.37 o
  -6   6   9          6.02          5.82         0.35 o
  -5   6   9         54.49         55.42         0.88 o
  -4   6   9          1.50          0.68         0.24 o
  -3   6   9          8.24          9.56         0.40 o
  -2   6   9         38.34         35.96         0.66 o
  -1   6   9         42.39         40.87         0.69 o
   0   6   9         14.57         15.82         0.47 o
   1   6   9         14.15         14.80         0.46 o
   2   6   9          1.80          0.82         0.24 o
   3   6   9         20.60         21.13         0.55 o
   4   6   9         39.19         40.63         0.75 o
   5   6   9         13.89         14.49         0.49 o
   6   6   9         10.32          9.89         0.50 o
   7   6   9          5.13          3.95         0.39 o
   8   6   9          5.59          4.79         0.42 o
   9   6   9          3.47          4.20         0.57 o
 -10   7   9          0.13          0.42         0.39 o
  -9   7   9         14.31         13.82         0.63 o
  -8   7   9          1.19          0.71         0.33 o
  -7   7   9         34.18         34.38         0.81 o
  -6   7   9          4.92          4.45         0.36 o
  -5   7   9         20.04         20.97         0.62 o
  -4   7   9         68.80         67.89         0.98 o
  -3   7   9         15.30         15.61         0.49 o
  -2   7   9          0.50          0.64         0.28 o
  -1   7   9          5.70          6.77         0.39 o
   0   7   9         15.80         14.72         0.46 o
   1   7   9          0.00         -0.15         0.25 o
   2   7   9          5.37          5.37         0.34 o
   3   7   9          0.01         -0.33         0.25 o
   4   7   9         11.76         13.69         0.50 o
   5   7   9          3.10          1.97         0.31 o
   6   7   9         39.46         39.78         0.91 o
   7   7   9          3.40          3.98         0.47 o
   8   7   9          0.03          0.16         0.35 o
   9   7   9          1.94          1.27         0.57 o
  -9   8   9          1.53          1.76         0.36 o
  -8   8   9          0.27          0.12         0.33 o
  -7   8   9          6.39          7.32         0.47 o
  -6   8   9         17.83         18.75         0.68 o
  -5   8   9         33.30         37.97         0.91 o
  -4   8   9          0.00          0.62         0.29 o
  -3   8   9          7.62          7.92         0.41 o
  -2   8   9         49.69         51.07         0.91 o
  -1   8   9         34.62         33.69         0.79 o
   0   8   9         13.14         14.16         0.51 o
   1   8   9          1.60          1.00         0.28 o
   2   8   9          2.67          1.13         0.31 o
   3   8   9          1.40          1.79         0.32 o
   4   8   9          8.70          9.68         0.48 o
   5   8   9          5.95          5.23         0.40 o
   6   8   9          4.96          3.86         0.38 o
   7   8   9          1.79          0.78         0.39 o
   8   8   9         12.30         11.00         0.71 o
  -8   9   9          0.01          0.49         0.44 o
  -7   9   9          0.92          1.10         0.37 o
  -6   9   9          0.80          0.88         0.36 o
  -5   9   9          1.27          1.03         0.37 o
  -4   9   9         21.29         21.45         0.78 o
  -3   9   9         20.33         23.74         0.70 o
  -2   9   9          0.02          0.46         0.34 o
  -1   9   9          3.26          2.40         0.35 o
   0   9   9         22.08         25.05         0.69 o
   1   9   9          0.66          0.34         0.30 o
   2   9   9         17.53         19.16         0.65 o
   3   9   9          0.15         -0.02         0.33 o
   4   9   9          9.24         11.22         0.59 o
   5   9   9          0.45          0.68         0.40 o
   6   9   9         22.85         24.95         0.81 o
   7   9   9          1.39          0.71         1.06 o
  -7  10   9          0.01          0.58         0.63 o
  -6  10   9          2.28          2.07         0.43 o
  -5  10   9          5.02          6.41         0.57 o
  -4  10   9          3.39          3.89         0.48 o
  -3  10   9          1.17          1.69         0.39 o
  -2  10   9          1.53          1.37         0.38 o
  -1  10   9         12.98         13.71         0.64 o
   0  10   9          0.85          0.40         0.34 o
   1  10   9          2.89          2.27         0.36 o
   2  10   9         45.00         49.09         1.06 o
   3  10   9          4.57          4.44         0.49 o
   4  10   9         38.51         44.68         1.08 o
   5  10   9          3.95          3.93         0.61 o
  -4  11   9          1.81          2.22         0.98 o
  -3  11   9          5.82          7.41         0.61 o
  -2  11   9          0.58          0.46         0.44 o
  -1  11   9          0.23          0.43         0.42 o
   0  11   9         13.76         13.69         0.65 o
   1  11   9          0.88          1.09         0.39 o
   2  11   9          3.55          4.69         0.54 o
   3  11   9          8.17          6.46         1.05 o
 -13   0  10         30.75         33.01         2.09 o
 -12   0  10          0.61          0.81         0.50 o
 -11   0  10          6.45          8.67         0.69 o
 -10   0  10         34.45         35.41         1.09 o
  -9   0  10         38.33         41.33         1.13 o
  -8   0  10         14.50         14.05         0.61 o
  -7   0  10         35.05         33.18         0.86 o
  -6   0  10         55.47         53.03         0.96 o
  -5   0  10          0.04         -0.18         0.27 o
  -4   0  10         36.04         38.12         0.74 o
  -3   0  10        262.53        250.10         1.91 o
  -2   0  10        128.19        139.21         1.34 o
  -1   0  10       1072.39       1008.31         6.73 o
   0   0  10        263.87        255.48         2.14 o
   1   0  10        130.69        136.08         1.44 o
   2   0  10        551.93        546.23         4.42 o
   3   0  10        311.20        303.80         2.61 o
   4   0  10         53.48         53.59         1.11 o
   5   0  10          4.52          5.44         0.42 o
   6   0  10         40.69         40.57         1.09 o
   7   0  10          1.95          1.06         0.48 o
   8   0  10        103.74        103.72         2.34 o
   9   0  10         69.30         74.28         2.13 o
  10   0  10          8.29          6.52         0.82 o
  11   0  10          3.83          3.81         0.93 o
 -13   1  10          0.27          0.19         0.62 o
 -12   1  10         12.65         12.61         0.61 o
 -11   1  10         32.79         34.35         0.87 o
 -10   1  10          0.05          0.62         0.30 o
  -9   1  10         78.28         79.16         1.04 o
  -8   1  10         81.67         80.25         0.99 o
  -7   1  10          0.01         -0.06         0.24 o
  -6   1  10          1.81          0.52         0.21 o
  -5   1  10        151.03        144.80         1.24 o
  -4   1  10         30.32         27.17         0.44 o
  -3   1  10        316.33        297.48         1.66 o
  -2   1  10        199.82        200.85         1.36 o
  -1   1  10        105.32        107.22         0.89 o
   0   1  10        454.85        437.20         2.53 o
   1   1  10        482.23        459.61         2.22 o
   2   1  10        188.11        177.81         1.32 o
   3   1  10          5.35          4.48         0.26 o
   4   1  10        304.13        306.17         1.96 o
   5   1  10          1.77          1.75         0.25 o
   6   1  10        100.61        102.31         1.22 o
   7   1  10         77.33         83.12         1.24 o
   8   1  10         31.13         31.76         0.87 o
   9   1  10          3.85          2.92         0.41 o
  10   1  10         36.51         38.73         1.25 o
  11   1  10          8.83          8.66         0.81 o
 -12   2  10          3.79          3.27         0.39 o
 -11   2  10          0.89          0.44         0.32 o
 -10   2  10         85.65         87.52         1.30 o
  -9   2  10         54.50         54.07         0.92 o
  -8   2  10         10.51         10.33         0.41 o
  -7   2  10        376.85        371.29         2.03 o
  -6   2  10         54.01         54.14         0.76 o
  -5   2  10         72.58         67.90         0.78 o
  -4   2  10         19.39         21.74         0.44 o
  -3   2  10        120.17        120.39         1.02 o
  -2   2  10        156.09        146.90         1.15 o
  -1   2  10        111.20        106.12         0.89 o
   0   2  10        294.10        284.23         1.50 o
   1   2  10        127.35        127.28         1.03 o
   2   2  10        423.21        408.83         3.54 o
   3   2  10        113.83        114.30         1.03 o
   4   2  10          1.74          1.20         0.26 o
   5   2  10        131.43        135.73         1.54 o
   6   2  10         68.68         70.18         1.18 o
   7   2  10          3.79          2.80         0.33 o
   8   2  10         58.91         61.82         1.21 o
   9   2  10         93.42         94.94         1.79 o
  10   2  10          8.16          8.29         0.92 o
  11   2  10          1.74          2.93         2.92 o
 -12   3  10         21.24         22.97         0.78 o
 -11   3  10          7.57          6.53         0.47 o
 -10   3  10          1.67          1.63         0.32 o
  -9   3  10         48.06         46.77         0.86 o
  -8   3  10        113.86        114.43         1.25 o
  -7   3  10         30.03         27.59         0.59 o
  -6   3  10         38.66         39.71         0.69 o
  -5   3  10        415.53        414.13         2.92 o
  -4   3  10         22.82         23.88         0.51 o
  -3   3  10        186.96        179.05         1.47 o
  -2   3  10        366.66        370.43         2.76 o
  -1   3  10          0.67          0.33         0.18 o
   0   3  10        330.10        310.30         1.61 o
   1   3  10         15.08         16.22         0.40 o
   2   3  10         37.17         35.62         0.60 o
   3   3  10          0.26          0.54         0.22 o
   4   3  10         20.80         19.18         0.60 o
   5   3  10         51.75         53.29         0.98 o
   6   3  10          0.48          0.89         0.32 o
   7   3  10        270.38        275.90         2.53 o
   8   3  10         80.11         86.66         1.45 o
   9   3  10          7.47          5.47         0.47 o
  10   3  10         68.99         72.63         1.81 o
 -12   4  10          3.23          2.82         0.90 o
 -11   4  10          4.16          3.19         0.40 o
 -10   4  10         39.76         41.87         0.97 o
  -9   4  10         34.07         32.03         0.80 o
  -8   4  10         23.62         24.90         0.68 o
  -7   4  10        172.82        175.95         1.60 o
  -6   4  10        108.33        106.26         1.19 o
  -5   4  10         41.36         44.50         0.75 o
  -4   4  10        186.83        187.12         1.62 o
  -3   4  10          0.55          0.15         0.22 o
  -2   4  10         19.42         21.88         0.47 o
  -1   4  10        101.88        100.11         0.93 o
   0   4  10        373.98        382.37         2.05 o
   1   4  10         24.03         24.96         0.51 o
   2   4  10         37.88         36.32         0.64 o
   3   4  10        101.77        110.27         1.16 o
   4   4  10          2.03          1.74         0.26 o
   5   4  10        149.64        154.37         1.77 o
   6   4  10         48.37         49.30         1.02 o
   7   4  10          0.07          0.25         0.36 o
   8   4  10         46.40         50.31         1.23 o
   9   4  10         53.72         51.60         1.39 o
  10   4  10          7.92          9.65         0.70 o
 -11   5  10         18.06         18.59         0.75 o
 -10   5  10          7.44          7.16         0.49 o
  -9   5  10         13.50         12.84         0.58 o
  -8   5  10         32.52         32.54         0.78 o
  -7   5  10         11.65         10.70         0.45 o
  -6   5  10        107.11        110.41         1.23 o
  -5   5  10         17.24         18.91         0.52 o
  -4   5  10         29.12         28.07         0.61 o
  -3   5  10         24.95         24.25         0.56 o
  -2   5  10        283.05        301.08         1.98 o
  -1   5  10          6.39          5.76         0.31 o
   0   5  10          5.38          5.03         0.31 o
   1   5  10        349.31        347.85         2.91 o
   2   5  10         55.99         64.76         0.89 o
   3   5  10         70.95         72.90         0.99 o
   4   5  10         61.13         62.03         0.95 o
   5   5  10         37.08         37.50         0.83 o
   6   5  10         54.29         58.27         1.17 o
   7   5  10         69.84         70.46         1.42 o
   8   5  10          1.25          1.50         0.40 o
   9   5  10          3.58          2.60         0.47 o
  10   5  10          2.14          2.39         1.35 o
 -11   6  10          7.22          7.18         0.88 o
 -10   6  10         10.12          9.64         0.55 o
  -9   6  10          0.68          0.37         0.35 o
  -8   6  10          0.09          0.29         0.32 o
  -7   6  10          9.68          9.26         0.45 o
  -6   6  10         40.78         42.11         0.83 o
  -5   6  10          2.07          1.46         0.28 o
  -4   6  10        107.77        114.49         1.23 o
  -3   6  10         23.01         24.07         0.60 o
  -2   6  10          8.06          7.20         0.38 o
  -1   6  10        210.89        214.54         1.96 o
   0   6  10        280.39        300.73         2.48 o
   1   6  10         43.68         49.16         0.82 o
   2   6  10        101.52        105.71         1.19 o
   3   6  10         54.92         52.85         0.87 o
   4   6  10          0.90          0.90         0.27 o
   5   6  10         47.77         49.83         0.94 o
   6   6  10         26.53         25.11         0.77 o
   7   6  10          0.00         -0.02         0.39 o
   8   6  10          4.67          4.39         0.49 o
   9   6  10         21.09         21.91         1.10 o
 -10   7  10          0.29          0.91         0.51 o
  -9   7  10          7.56          8.03         0.51 o
  -8   7  10          5.53          5.31         0.41 o
  -7   7  10          3.99          3.95         0.37 o
  -6   7  10          8.74          8.69         0.47 o
  -5   7  10         56.86         60.38         1.05 o
  -4   7  10          2.66          1.72         0.29 o
  -3   7  10         34.59         33.30         0.72 o
  -2   7  10        131.50        132.08         1.43 o
  -1   7  10          3.41          3.17         0.31 o
   0   7  10         46.19         47.57         0.85 o
   1   7  10         86.38         85.87         1.10 o
   2   7  10         34.40         38.73         0.78 o
   3   7  10         33.99         36.06         0.79 o
   4   7  10         53.50         53.45         0.99 o
   5   7  10         26.75         26.97         0.74 o
   6   7  10          1.43          1.02         0.43 o
   7   7  10         41.48         41.65         1.09 o
   8   7  10          1.56          0.99         0.42 o
  -9   8  10         16.77         16.30         1.01 o
  -8   8  10          4.07          4.40         0.43 o
  -7   8  10         44.87         48.17         1.03 o
  -6   8  10          5.98          6.15         0.46 o
  -5   8  10          9.01          9.82         0.52 o
  -4   8  10         52.81         51.83         1.03 o
  -3   8  10          4.27          4.81         0.37 o
  -2   8  10          0.55          0.93         0.32 o
  -1   8  10          9.89         10.17         0.49 o
   0   8  10         42.75         43.07         0.89 o
   1   8  10          0.28         -0.26         0.29 o
   2   8  10         39.44         39.84         0.87 o
   3   8  10         79.14         78.51         1.25 o
   4   8  10          0.65          0.44         0.32 o
   5   8  10         45.18         44.76         1.05 o
   6   8  10         13.57         12.31         0.66 o
   7   8  10          3.40          4.46         0.46 o
  -8   9  10          6.04          5.45         1.02 o
  -7   9  10          2.73          2.76         0.43 o
  -6   9  10         11.09         10.99         0.63 o
  -5   9  10         47.97         50.22         1.16 o
  -4   9  10         16.53         16.90         0.70 o
  -3   9  10         34.85         35.73         0.93 o
  -2   9  10         36.81         36.74         0.93 o
  -1   9  10          2.88          3.33         0.41 o
   0   9  10          4.48          3.75         0.52 o
   1   9  10         11.17         11.01         0.54 o
   2   9  10          4.17          3.45         0.48 o
   3   9  10          1.95          1.21         0.33 o
   4   9  10         12.97         13.27         0.60 o
   5   9  10         36.35         39.91         1.07 o
   6   9  10          1.39          0.79         0.64 o
  -6  10  10          3.83          3.40         0.78 o
  -5  10  10          0.87          1.03         0.45 o
  -4  10  10         19.07         18.85         0.82 o
  -3  10  10         24.23         27.17         0.94 o
  -2  10  10          0.03          0.78         0.42 o
  -1  10  10          9.23          9.10         0.58 o
   0  10  10          0.37          0.49         0.39 o
   1  10  10          3.00          2.92         0.54 o
   2  10  10         16.28         17.95         0.68 o
   3  10  10         21.71         24.85         0.80 o
   4  10  10         10.14         10.25         0.77 o
  -2  11  10          4.88          4.49         0.92 o
  -1  11  10         18.02         19.08         1.15 o
   0  11  10          1.92          1.94         0.80 o
   1  11  10          9.51          8.42         2.28 o
 -12   1  11          2.14          2.11         0.39 o
 -11   1  11          3.01          3.53         0.38 o
 -10   1  11         25.79         26.71         0.72 o
  -9   1  11          0.84          1.93         0.30 o
  -8   1  11          6.30          6.93         0.35 o
  -7   1  11          4.62          3.51         0.27 o
  -6   1  11         24.32         21.92         0.49 o
  -5   1  11          9.98          7.95         0.30 o
  -4   1  11         36.52         36.40         0.54 o
  -3   1  11          0.29          0.41         0.19 o
  -2   1  11         20.25         19.96         0.43 o
  -1   1  11         82.81         82.55         0.84 o
   0   1  11          0.68          1.07         0.21 o
   1   1  11         28.74         28.56         0.57 o
   2   1  11         87.73         84.12         0.99 o
   3   1  11          2.80          2.98         0.27 o
   4   1  11         10.16         11.38         0.44 o
   5   1  11         16.99         18.89         0.60 o
   6   1  11          7.81          6.11         0.41 o
   7   1  11          4.66          4.04         0.42 o
   8   1  11          5.44          5.13         0.48 o
   9   1  11          0.15          0.14         0.47 o
  10   1  11          0.13          0.30         0.52 o
 -12   2  11          1.99          1.84         0.36 o
 -11   2  11          0.75          0.78         0.33 o
 -10   2  11          3.33          3.48         0.36 o
  -9   2  11          1.87          1.17         0.30 o
  -8   2  11          3.51          3.65         0.31 o
  -7   2  11          4.37          4.10         0.29 o
  -6   2  11          0.37          0.33         0.23 o
  -5   2  11          9.68          8.67         0.34 o
  -4   2  11         15.00         11.77         0.37 o
  -3   2  11          0.11          0.39         0.19 o
  -2   2  11          0.46          0.48         0.20 o
  -1   2  11         43.17         42.66         0.64 o
   0   2  11         40.54         40.38         0.63 o
   1   2  11        136.61        136.59         1.21 o
   2   2  11         50.58         51.98         0.72 o
   3   2  11          4.37          4.08         0.29 o
   4   2  11         57.70         56.73         0.96 o
   5   2  11          5.09          5.23         0.40 o
   6   2  11         44.06         45.58         0.97 o
   7   2  11         15.32         15.98         0.61 o
   8   2  11          9.32          8.99         0.57 o
   9   2  11         15.65         15.55         0.78 o
  10   2  11          1.30          1.44         0.51 o
 -12   3  11          0.89          1.90         0.79 o
 -11   3  11          0.45          0.77         0.35 o
 -10   3  11          0.57          0.91         0.32 o
  -9   3  11          0.93          0.96         0.29 o
  -8   3  11          7.86          9.34         0.43 o
  -7   3  11          0.45          0.41         0.26 o
  -6   3  11          7.43          6.74         0.35 o
  -5   3  11         25.92         25.58         0.59 o
  -4   3  11         56.27         51.23         0.84 o
  -3   3  11         11.06         10.39         0.38 o
  -2   3  11         26.29         24.13         0.48 o
  -1   3  11         60.16         60.56         0.75 o
   0   3  11          8.18          8.33         0.35 o
   1   3  11         41.38         40.00         0.68 o
   2   3  11         23.73         25.79         0.56 o
   3   3  11          0.14         -0.18         0.24 o
   4   3  11          5.94          4.64         0.36 o
   5   3  11         19.32         19.94         0.68 o
   6   3  11          1.45          1.44         0.34 o
   7   3  11          3.23          4.41         0.47 o
   8   3  11          1.60          1.75         0.40 o
   9   3  11          0.02          0.12         0.44 o
  10   3  11          0.59          0.70         0.68 o
 -11   4  11          0.03          0.09         0.46 o
 -10   4  11          0.01          0.55         0.33 o
  -9   4  11          3.15          2.46         0.33 o
  -8   4  11          0.90          0.58         0.30 o
  -7   4  11          8.94          9.24         0.44 o
  -6   4  11         17.15         17.47         0.55 o
  -5   4  11          3.79          3.67         0.30 o
  -4   4  11          9.29          9.34         0.39 o
  -3   4  11         22.22         21.64         0.54 o
  -2   4  11         85.98         83.41         0.95 o
  -1   4  11          0.17          0.52         0.21 o
   0   4  11          0.32          0.52         0.23 o
   1   4  11          0.01         -0.36         0.24 o
   2   4  11          4.33          3.34         0.26 o
   3   4  11        132.99        130.28         1.32 o
   4   4  11         18.97         19.77         0.65 o
   5   4  11          6.28          5.01         0.41 o
   6   4  11          0.02         -0.16         0.36 o
   7   4  11          7.70          6.72         0.48 o
   8   4  11          1.24          1.20         0.41 o
   9   4  11          0.36          0.86         0.44 o
 -11   5  11          0.25         -0.15         0.53 o
 -10   5  11          2.51          2.93         0.38 o
  -9   5  11          8.07          8.11         0.52 o
  -8   5  11          0.11         -0.06         0.31 o
  -7   5  11          4.36          4.43         0.35 o
  -6   5  11          4.03          4.47         0.35 o
  -5   5  11          1.86          1.97         0.29 o
  -4   5  11         52.14         52.01         0.85 o
  -3   5  11         88.74         89.18         1.12 o
  -2   5  11          0.33          0.34         0.24 o
  -1   5  11          4.94          6.01         0.32 o
   0   5  11          0.00          0.74         0.25 o
   1   5  11         30.52         30.54         0.65 o
   2   5  11         14.78         15.93         0.51 o
   3   5  11          3.32          2.77         0.30 o
   4   5  11          1.64          0.71         0.32 o
   5   5  11          1.18          0.95         0.32 o
   6   5  11          1.15          1.06         0.34 o
   7   5  11          1.83          0.68         0.43 o
   8   5  11          0.30          0.50         0.42 o
   9   5  11          0.41         -0.50         0.48 o
 -10   6  11          0.18          0.03         0.36 o
  -9   6  11          0.16         -0.16         0.34 o
  -8   6  11          1.11          1.65         0.33 o
  -7   6  11         11.22         12.15         0.53 o
  -6   6  11         13.16         12.72         0.53 o
  -5   6  11         35.39         32.81         0.77 o
  -4   6  11          1.09          1.20         0.30 o
  -3   6  11         11.54         11.55         0.44 o
  -2   6  11          2.58          1.29         0.27 o
  -1   6  11          3.55          3.69         0.36 o
   0   6  11          9.96         10.20         0.45 o
   1   6  11          0.98          0.68         0.29 o
   2   6  11          4.29          5.59         0.36 o
   3   6  11          2.90          1.58         0.29 o
   4   6  11         12.03         11.37         0.50 o
   5   6  11         19.41         20.36         0.75 o
   6   6  11          0.24         -0.09         0.38 o
   7   6  11          6.58          6.50         0.53 o
   8   6  11          1.21          1.56         0.46 o
  -9   7  11          0.16          0.46         0.36 o
  -8   7  11          1.67          2.13         0.39 o
  -7   7  11         18.65         18.54         0.68 o
  -6   7  11          3.67          3.36         0.38 o
  -5   7  11         45.70         49.43         0.98 o
  -4   7  11          0.02         -0.44         0.29 o
  -3   7  11          2.18          2.20         0.30 o
  -2   7  11          7.08          9.35         0.47 o
  -1   7  11          0.04          0.07         0.31 o
   0   7  11          5.56          5.63         0.40 o
   1   7  11          4.59          3.80         0.36 o
   2   7  11         13.33         13.23         0.53 o
   3   7  11         39.02         46.01         0.94 o
   4   7  11          0.09          0.61         0.36 o
   5   7  11         22.98         23.35         0.86 o
   6   7  11          0.59          0.23         0.41 o
   7   7  11          1.61          1.51         0.43 o
  -8   8  11          0.04          0.37         0.39 o
  -7   8  11          0.01          0.33         0.35 o
  -6   8  11         11.89         11.09         0.58 o
  -5   8  11          1.89          2.06         0.36 o
  -4   8  11          2.57          1.63         0.33 o
  -3   8  11          6.30          5.45         0.42 o
  -2   8  11          0.11          0.19         0.32 o
  -1   8  11          6.20          8.03         0.47 o
   0   8  11          0.33          0.10         0.29 o
   1   8  11         16.87         18.04         0.66 o
   2   8  11          7.31          6.15         0.44 o
   3   8  11          2.77          3.34         0.39 o
   4   8  11          2.42          2.96         0.39 o
   5   8  11         64.86         69.54         1.36 o
   6   8  11          2.66          3.64         0.49 o
   7   8  11          4.40          5.02         1.89 o
  -7   9  11          0.68         -0.41         0.78 o
  -6   9  11          4.18          5.01         0.47 o
  -5   9  11          3.60          3.56         0.45 o
  -4   9  11          7.39          7.77         0.53 o
  -3   9  11          0.01          0.54         0.34 o
  -2   9  11          0.40          0.67         0.33 o
  -1   9  11         18.67         17.55         0.67 o
   0   9  11          2.02          1.03         0.36 o
   1   9  11         10.05         10.15         0.58 o
   2   9  11          4.80          4.75         0.49 o
   3   9  11         16.10         17.86         0.68 o
   4   9  11          4.77          4.63         0.44 o
   5   9  11          0.18          0.14         0.50 o
  -5  10  11          2.36          2.09         0.81 o
  -4  10  11          1.19          2.46         0.71 o
  -3  10  11          3.31          3.50         0.57 o
  -2  10  11          0.49          0.82         0.40 o
  -1  10  11          4.64          3.96         0.43 o
   0  10  11          4.18          4.07         0.45 o
   1  10  11         17.82         19.14         0.78 o
   2  10  11          3.95          4.21         0.53 o
   3  10  11          6.05          8.10         1.18 o
 -11   0  12         27.89         29.79         1.20 o
 -10   0  12          7.06          7.41         0.58 o
  -9   0  12          4.74          4.87         0.51 o
  -8   0  12          4.32          5.64         0.49 o
  -7   0  12         80.77         79.36         1.45 o
  -6   0  12         22.84         20.74         0.71 o
  -5   0  12          2.85          2.62         0.32 o
  -4   0  12        460.64        446.37         5.45 o
  -3   0  12         20.96         16.29         0.61 o
  -2   0  12        454.63        437.02         5.19 o
  -1   0  12        216.56        216.91         2.34 o
   0   0  12          2.91          2.23         0.31 o
   1   0  12        291.65        289.84         6.10 o
   2   0  12          3.55          4.21         0.46 o
   3   0  12         13.07         13.38         0.71 o
   4   0  12         39.95         42.27         1.16 o
   5   0  12        166.66        169.72         2.52 o
   6   0  12          0.04         -0.77         0.51 o
   7   0  12          0.02         -0.62         0.61 o
   8   0  12         79.87         86.56         2.39 o
   9   0  12         54.20         51.34         2.81 o
 -12   1  12          8.43         10.35         1.84 o
 -11   1  12          1.10          0.54         0.33 o
 -10   1  12          1.31          1.74         0.33 o
  -9   1  12        112.38        116.01         1.35 o
  -8   1  12         24.01         23.92         0.60 o
  -7   1  12         20.40         22.09         0.55 o
  -6   1  12         51.29         50.42         0.79 o
  -5   1  12          0.43          0.32         0.23 o
  -4   1  12         15.30         15.05         0.40 o
  -3   1  12        130.38        126.20         1.36 o
  -2   1  12        196.84        187.10         1.64 o
  -1   1  12         97.12         89.90         0.98 o
   0   1  12         98.02         91.96         1.09 o
   1   1  12        187.40        181.39         2.03 o
   2   1  12          2.07          2.48         0.29 o
   3   1  12        283.16        288.35         2.47 o
   4   1  12          0.02          0.39         0.30 o
   5   1  12         22.51         23.50         0.67 o
   6   1  12         88.79         94.74         1.36 o
   7   1  12         65.14         66.79         1.29 o
   8   1  12          1.33          0.97         0.38 o
   9   1  12          3.24          3.24         0.47 o
  10   1  12         12.70         17.33         2.22 o
 -11   2  12         24.35         23.53         0.77 o
 -10   2  12         30.66         32.55         0.79 o
  -9   2  12          3.21          2.58         0.31 o
  -8   2  12         54.30         53.48         0.93 o
  -7   2  12         31.02         30.68         0.66 o
  -6   2  12          1.18          0.83         0.25 o
  -5   2  12         94.43         96.74         1.10 o
  -4   2  12         63.39         61.82         0.79 o
  -3   2  12          3.40          2.44         0.23 o
  -2   2  12         97.52         95.75         0.96 o
  -1   2  12        232.29        230.72         2.29 o
   0   2  12         27.43         25.15         0.59 o
   1   2  12          8.46          6.80         0.34 o
   2   2  12         71.74         71.69         0.99 o
   3   2  12         33.66         33.01         0.71 o
   4   2  12        104.04        105.50         1.40 o
   5   2  12        126.68        128.66         1.63 o
   6   2  12          2.17          2.49         0.36 o
   7   2  12         44.06         46.24         1.06 o
   8   2  12         50.23         52.38         1.24 o
   9   2  12         11.04         12.89         0.75 o
 -11   3  12          1.55          1.79         0.41 o
 -10   3  12         13.93         15.33         0.61 o
  -9   3  12         34.70         33.62         0.83 o
  -8   3  12          9.19          8.75         0.45 o
  -7   3  12         41.10         38.94         0.79 o
  -6   3  12         85.76         86.43         1.19 o
  -5   3  12          2.48          3.09         0.29 o
  -4   3  12         71.18         74.31         0.93 o
  -3   3  12        162.18        166.64         1.85 o
  -2   3  12         44.92         43.38         0.67 o
  -1   3  12          0.07          0.45         0.23 o
   0   3  12        124.43        126.73         1.32 o
   1   3  12         82.82         83.59         1.08 o
   2   3  12          0.22          0.48         0.24 o
   3   3  12          8.02          7.77         0.42 o
   4   3  12         53.73         57.12         1.11 o
   5   3  12          2.42          2.46         0.36 o
   6   3  12        108.95        112.76         1.66 o
   7   3  12         77.57         84.12         1.44 o
   8   3  12          0.14         -0.27         0.40 o
   9   3  12         47.82         48.65         1.33 o
 -11   4  12         23.48         22.45         1.55 o
 -10   4  12          3.39          3.05         0.41 o
  -9   4  12          0.64          0.53         0.36 o
  -8   4  12         24.53         23.62         0.72 o
  -7   4  12         36.33         35.44         0.81 o
  -6   4  12          5.44          5.47         0.38 o
  -5   4  12         69.75         70.94         1.05 o
  -4   4  12         74.79         71.71         1.05 o
  -3   4  12          0.19          0.39         0.25 o
  -2   4  12        108.54        108.72         1.14 o
  -1   4  12        102.43        108.47         1.19 o
   0   4  12         38.41         37.35         0.73 o
   1   4  12         10.41          9.21         0.42 o
   2   4  12         90.57         98.53         1.18 o
   3   4  12          5.37          4.98         0.37 o
   4   4  12         27.11         30.30         0.83 o
   5   4  12         64.86         64.57         1.25 o
   6   4  12         13.65         13.88         0.65 o
   7   4  12         40.23         41.67         1.11 o
   8   4  12         43.41         46.50         1.25 o
   9   4  12          0.53         -0.60         0.82 o
 -10   5  12         12.37         12.42         0.63 o
  -9   5  12         21.60         22.14         0.79 o
  -8   5  12          2.01          1.29         0.37 o
  -7   5  12          1.07          0.97         0.32 o
  -6   5  12         69.75         72.72         1.33 o
  -5   5  12          6.42          7.54         0.43 o
  -4   5  12         42.09         43.98         0.84 o
  -3   5  12         22.51         24.18         0.62 o
  -2   5  12         59.34         56.65         0.91 o
  -1   5  12          1.30          1.63         0.32 o
   0   5  12        219.70        226.68         2.02 o
   1   5  12         85.01         87.97         1.14 o
   2   5  12         36.58         39.35         0.82 o
   3   5  12         59.06         57.24         1.03 o
   4   5  12         23.31         25.08         0.77 o
   5   5  12         10.22         10.46         0.55 o
   6   5  12         42.62         44.03         1.13 o
   7   5  12          2.52          1.89         0.42 o
   8   5  12          1.55          1.95         0.49 o
 -10   6  12          1.07          0.54         1.15 o
  -9   6  12          0.49          0.89         0.35 o
  -8   6  12          1.14          1.07         0.35 o
  -7   6  12         23.42         23.06         0.73 o
  -6   6  12         35.25         35.87         0.86 o
  -5   6  12         34.48         35.05         0.82 o
  -4   6  12         89.99         93.95         1.28 o
  -3   6  12          0.39          0.07         0.28 o
  -2   6  12        117.24        121.28         1.53 o
  -1   6  12         82.63         86.43         1.27 o
   0   6  12         22.79         25.62         0.67 o
   1   6  12         46.61         46.16         0.94 o
   2   6  12         54.23         56.70         1.04 o
   3   6  12          1.20          0.51         0.31 o
   4   6  12         12.81         13.62         0.63 o
   5   6  12          6.58          6.97         0.51 o
   6   6  12         43.18         47.29         1.18 o
   7   6  12          6.09          4.79         0.54 o
  -9   7  12         10.14          6.98         1.56 o
  -8   7  12         12.19         12.22         0.65 o
  -7   7  12          5.56          5.57         0.44 o
  -6   7  12         23.94         25.06         0.82 o
  -5   7  12         15.21         13.48         0.58 o
  -4   7  12          3.39          1.95         0.35 o
  -3   7  12         40.44         41.25         0.94 o
  -2   7  12          0.01         -0.42         0.34 o
  -1   7  12          0.07          0.12         0.32 o
   0   7  12         91.83         93.67         1.32 o
   1   7  12         15.60         19.36         0.64 o
   2   7  12         29.57         32.83         0.85 o
   3   7  12         23.47         24.08         0.78 o
   4   7  12         49.82         53.17         1.17 o
   5   7  12          6.24          5.24         0.58 o
   6   7  12         10.06         10.34         0.68 o
   7   7  12          5.37          2.86         1.23 o
  -7   8  12          7.61          8.29         0.56 o
  -6   8  12          0.00          0.35         0.35 o
  -5   8  12         19.15         19.13         0.76 o
  -4   8  12          6.78          7.12         0.49 o
  -3   8  12          2.40          0.64         0.33 o
  -2   8  12          9.71          7.81         0.49 o
  -1   8  12          5.37          5.49         0.43 o
   0   8  12          1.27          0.99         0.34 o
   1   8  12          4.76          5.58         0.47 o
   2   8  12         71.46         72.18         1.27 o
   3   8  12          0.90          1.43         0.40 o
   4   8  12          9.35          8.53         0.52 o
   5   8  12         36.52         39.27         1.29 o
  -6   9  12         11.73         12.78         1.14 o
  -5   9  12          5.31          5.10         0.51 o
  -4   9  12          1.35          1.26         0.49 o
  -3   9  12         15.03         14.63         0.67 o
  -2   9  12          7.82          8.39         0.53 o
  -1   9  12          4.33          4.22         0.41 o
   0   9  12          6.19          6.85         0.49 o
   1   9  12          1.88          1.70         0.38 o
   2   9  12          1.79          1.57         0.37 o
   3   9  12         28.13         30.66         0.99 o
   4   9  12          7.78          7.93         1.02 o
  -3  10  12          0.19         -0.56         1.33 o
  -2  10  12          4.43          3.98         0.66 o
  -1  10  12          6.94          6.81         1.18 o
   0  10  12          0.62          1.47         0.91 o
   1  10  12          8.63         10.67         1.88 o
 -11   1  13          2.66          2.42         0.34 o
 -10   1  13          0.29          0.46         0.32 o
  -9   1  13          2.95          3.01         0.35 o
  -8   1  13         18.56         17.68         0.57 o
  -7   1  13          8.22          6.57         0.39 o
  -6   1  13          0.96          0.69         0.26 o
  -5   1  13          9.98          9.41         0.39 o
  -4   1  13         11.64         11.08         0.39 o
  -3   1  13         10.53         11.58         0.40 o
  -2   1  13         51.94         51.60         0.77 o
  -1   1  13         10.14         10.67         0.40 o
   0   1  13          1.86          1.70         0.27 o
   1   1  13          1.06          0.81         0.29 o
   2   1  13         24.60         23.38         0.62 o
   3   1  13         10.77         11.08         0.51 o
   4   1  13         74.44         76.93         1.42 o
   5   1  13          0.61          0.46         0.36 o
   6   1  13          4.15          3.52         0.42 o
   7   1  13          0.04          0.01         0.40 o
   8   1  13          0.06         -0.33         0.42 o
   9   1  13          2.18          1.64         0.62 o
 -11   2  13          0.12         -0.79         0.57 o
 -10   2  13          1.35          1.16         0.33 o
  -9   2  13          3.67          4.30         0.39 o
  -8   2  13          2.29          2.60         0.34 o
  -7   2  13          1.43          0.76         0.29 o
  -6   2  13          0.29         -0.21         0.27 o
  -5   2  13          2.39          2.41         0.28 o
  -4   2  13         20.02         19.59         0.51 o
  -3   2  13          2.63          2.45         0.24 o
  -2   2  13         11.67         10.45         0.40 o
  -1   2  13          0.60          0.91         0.24 o
   0   2  13         11.38         11.22         0.45 o
   1   2  13          5.95          6.46         0.35 o
   2   2  13         14.27         14.31         0.50 o
   3   2  13          0.32          0.21         0.31 o
   4   2  13         17.69         18.95         0.66 o
   5   2  13          2.80          2.62         0.37 o
   6   2  13         17.40         16.94         0.68 o
   7   2  13          1.28          1.20         0.40 o
   8   2  13          1.28          1.06         0.41 o
   9   2  13          2.51          1.95         4.55 o
 -10   3  13          2.30          2.65         0.37 o
  -9   3  13          0.28          0.03         0.33 o
  -8   3  13          7.30          7.70         0.52 o
  -7   3  13          5.10          5.23         0.38 o
  -6   3  13          5.93          6.61         0.38 o
  -5   3  13          1.32          1.42         0.27 o
  -4   3  13          7.37          8.01         0.39 o
  -3   3  13          4.46          4.79         0.34 o
  -2   3  13          5.91          5.19         0.32 o
  -1   3  13          0.75          0.35         0.26 o
   0   3  13         33.85         32.77         0.73 o
   1   3  13          0.00         -0.17         0.27 o
   2   3  13          3.47          2.81         0.32 o
   3   3  13         18.13         19.42         0.66 o
   4   3  13         11.41         10.87         0.51 o
   5   3  13          0.14         -0.02         0.35 o
   6   3  13          0.06          0.17         0.42 o
   7   3  13          1.34          0.86         0.37 o
   8   3  13          4.08          3.29         0.45 o
 -10   4  13          0.63          1.00         0.40 o
  -9   4  13          3.45          4.12         0.45 o
  -8   4  13          3.70          3.92         0.45 o
  -7   4  13          3.01          2.23         0.32 o
  -6   4  13          7.98          6.76         0.40 o
  -5   4  13          0.46          1.00         0.29 o
  -4   4  13          0.50          0.42         0.28 o
  -3   4  13          2.44          1.10         0.26 o
  -2   4  13          1.82          1.34         0.30 o
  -1   4  13         13.76         13.27         0.51 o
   0   4  13          9.62         10.04         0.46 o
   1   4  13          5.17          4.68         0.34 o
   2   4  13         17.65         16.87         0.56 o
   3   4  13          6.59          6.77         0.48 o
   4   4  13          0.12          0.09         0.39 o
   5   4  13          2.34          2.12         0.39 o
   6   4  13          1.98          1.72         0.39 o
   7   4  13          9.87         11.14         0.64 o
   8   4  13          0.07          0.06         0.57 o
 -10   5  13          1.20         -0.19         0.86 o
  -9   5  13          1.88          2.76         0.40 o
  -8   5  13          2.70          2.42         0.41 o
  -7   5  13          1.35          1.83         0.33 o
  -6   5  13          0.00          0.22         0.30 o
  -5   5  13         17.38         17.81         0.63 o
  -4   5  13         18.18         17.98         0.61 o
  -3   5  13         12.29         12.42         0.50 o
  -2   5  13         11.41         13.48         0.54 o
  -1   5  13          5.21          4.14         0.37 o
   0   5  13         43.18         43.72         0.94 o
   1   5  13          8.95          8.91         0.47 o
   2   5  13          0.01         -0.09         0.30 o
   3   5  13         14.36         14.26         0.65 o
   4   5  13          1.14          1.03         0.38 o
   5   5  13          2.35          0.74         0.38 o
   6   5  13          5.53          5.33         0.47 o
   7   5  13          0.07          0.44         0.39 o
  -9   6  13          1.99          3.19         1.41 o
  -8   6  13          0.60          0.76         0.39 o
  -7   6  13          2.59          2.34         0.45 o
  -6   6  13         15.19         16.22         0.62 o
  -5   6  13          2.40          2.76         0.37 o
  -4   6  13          0.07          0.46         0.30 o
  -3   6  13          4.36          3.11         0.36 o
  -2   6  13          4.34          4.41         0.41 o
  -1   6  13          4.94          5.56         0.47 o
   0   6  13          7.20          8.87         0.49 o
   1   6  13          4.44          4.51         0.41 o
   2   6  13          8.90          8.09         0.54 o
   3   6  13          0.81          0.58         0.36 o
   4   6  13         17.91         18.01         0.77 o
   5   6  13          0.84          0.48         0.39 o
   6   6  13          0.00         -0.08         0.47 o
  -8   7  13          5.97          5.52         1.87 o
  -7   7  13          0.96          0.67         0.37 o
  -6   7  13          0.76          1.21         0.37 o
  -5   7  13          1.53          0.75         0.34 o
  -4   7  13          3.48          2.44         0.39 o
  -3   7  13          0.24          0.82         0.33 o
  -2   7  13          6.93          4.98         0.44 o
  -1   7  13          0.87          0.93         0.33 o
   0   7  13          1.89          2.40         0.37 o
   1   7  13         19.51         21.30         0.73 o
   2   7  13         51.63         58.23         1.19 o
   3   7  13          0.95          1.29         0.42 o
   4   7  13          1.56          0.65         0.42 o
   5   7  13          6.74          6.96         0.58 o
   6   7  13          0.03          0.20         0.93 o
  -6   8  13          4.79          5.51         0.59 o
  -5   8  13          1.76          1.74         0.39 o
  -4   8  13          0.76          0.38         0.39 o
  -3   8  13          1.50          1.04         0.36 o
  -2   8  13          0.25         -0.32         0.35 o
  -1   8  13          0.81          0.28         0.35 o
   0   8  13         10.34         11.33         0.58 o
   1   8  13          1.57          1.82         0.39 o
   2   8  13          0.11          0.84         0.40 o
   3   8  13         18.29         18.34         0.78 o
   4   8  13          4.48          6.01         1.14 o
  -4   9  13          7.22          6.97         1.24 o
  -3   9  13          1.51          1.29         0.50 o
  -2   9  13          2.04          2.24         0.44 o
  -1   9  13          0.97          0.49         0.38 o
   0   9  13          0.10          0.53         0.41 o
   1   9  13         12.05         11.98         0.90 o
   2   9  13          0.39          0.06         1.08 o
 -10   0  14          7.80          6.24         0.63 o
  -9   0  14          2.64          2.95         0.52 o
  -8   0  14         75.20         73.52         1.68 o
  -7   0  14          4.40          5.03         0.57 o
  -6   0  14         44.99         51.61         1.29 o
  -5   0  14        105.10        103.67         1.77 o
  -4   0  14         19.47         21.62         0.78 o
  -3   0  14         35.64         33.83         0.92 o
  -2   0  14        229.79        220.66         3.41 o
  -1   0  14          0.05         -0.20         0.35 o
   0   0  14         41.33         38.74         1.27 o
   1   0  14          0.29         -0.11         0.41 o
   2   0  14          2.38          2.28         0.50 o
   3   0  14         58.75         56.56         1.51 o
   4   0  14         30.89         34.22         1.41 o
   5   0  14         35.22         36.99         1.48 o
   6   0  14          8.60          8.05         0.76 o
   7   0  14         64.50         65.89         2.05 o
   8   0  14         29.40         34.61         2.15 o
 -10   1  14         21.56         21.82         0.76 o
  -9   1  14          7.85          7.60         0.48 o
  -8   1  14          0.09          0.13         0.35 o
  -7   1  14         45.19         43.74         0.89 o
  -6   1  14         33.96         33.35         0.78 o
  -5   1  14         12.10         11.95         0.46 o
  -4   1  14         89.17         86.97         1.10 o
  -3   1  14         97.71         98.32         1.08 o
  -2   1  14          0.33         -0.26         0.25 o
  -1   1  14         40.28         39.96         0.79 o
   0   1  14         37.99         34.45         0.85 o
   1   1  14          8.88          9.24         0.48 o
   2   1  14         28.13         28.35         0.76 o
   3   1  14         26.82         27.39         0.78 o
   4   1  14          2.02          1.73         0.40 o
   5   1  14        107.36        112.69         1.73 o
   6   1  14         39.60         44.43         1.13 o
   7   1  14          5.12          5.44         0.54 o
   8   1  14          0.06          0.36         0.60 o
 -10   2  14          1.15          0.17         0.36 o
  -9   2  14         10.42          9.37         0.55 o
  -8   2  14         39.14         40.33         0.97 o
  -7   2  14         13.81         13.79         0.58 o
  -6   2  14         24.05         24.90         0.71 o
  -5   2  14         18.51         19.46         0.57 o
  -4   2  14          4.60          4.08         0.33 o
  -3   2  14         11.62         11.67         0.42 o
  -2   2  14         66.18         63.20         0.92 o
  -1   2  14        108.37        108.03         1.61 o
   0   2  14          7.40          6.47         0.38 o
   1   2  14         80.27         83.90         1.23 o
   2   2  14         23.10         24.39         0.76 o
   3   2  14         50.38         53.07         1.14 o
   4   2  14        120.09        127.72         2.08 o
   5   2  14          7.70          8.85         0.64 o
   6   2  14          4.57          4.49         0.44 o
   7   2  14         22.07         23.40         0.89 o
   8   2  14          4.24          4.71         1.19 o
 -10   3  14          9.18          9.08         1.11 o
  -9   3  14          0.07          0.49         0.36 o
  -8   3  14          0.02         -0.22         0.33 o
  -7   3  14          8.56          7.86         0.43 o
  -6   3  14         12.97         13.44         0.55 o
  -5   3  14          8.14          7.06         0.41 o
  -4   3  14         65.78         66.54         1.06 o
  -3   3  14         84.69         84.33         1.19 o
  -2   3  14          4.19          3.72         0.38 o
  -1   3  14         53.13         57.46         1.02 o
   0   3  14         42.88         40.82         0.85 o
   1   3  14          4.68          3.50         0.34 o
   2   3  14         40.78         40.64         0.95 o
   3   3  14         44.76         48.64         1.05 o
   4   3  14          3.57          2.95         0.46 o
   5   3  14         36.03         38.43         1.04 o
   6   3  14         60.50         61.76         1.43 o
   7   3  14          2.37          1.71         0.40 o
  -9   4  14         17.23         19.20         0.76 o
  -8   4  14          1.72          1.34         0.33 o
  -7   4  14          1.06          0.91         0.31 o
  -6   4  14         16.60         16.21         0.59 o
  -5   4  14         34.88         33.95         0.84 o
  -4   4  14          1.79          1.59         0.33 o
  -3   4  14          6.25          6.23         0.43 o
  -2   4  14         59.09         59.88         1.14 o
  -1   4  14         45.64         43.26         0.94 o
   0   4  14          6.79          6.94         0.41 o
   1   4  14         96.22        104.02         1.43 o
   2   4  14         17.89         17.37         0.70 o
   3   4  14         27.28         31.44         0.92 o
   4   4  14         43.65         43.63         1.10 o
   5   4  14         21.89         24.46         0.91 o
   6   4  14          7.59          8.57         0.58 o
   7   4  14         12.75         11.10         0.91 o
  -9   5  14         10.15         11.20         2.75 o
  -8   5  14          0.54          0.95         0.36 o
  -7   5  14         19.76         22.25         0.72 o
  -6   5  14          8.91          8.43         0.48 o
  -5   5  14          0.51          1.40         0.31 o
  -4   5  14         77.05         80.91         1.26 o
  -3   5  14         14.92         15.65         0.65 o
  -2   5  14          2.78          2.93         0.46 o
  -1   5  14         23.98         24.64         0.77 o
   0   5  14         38.08         38.23         0.92 o
   1   5  14          0.83          0.70         0.33 o
   2   5  14         32.08         31.79         0.91 o
   3   5  14         42.75         47.64         1.15 o
   4   5  14          4.88          4.00         0.54 o
   5   5  14          7.31          7.29         0.53 o
   6   5  14         14.42         15.78         0.91 o
  -8   6  14          8.84         12.07         2.86 o
  -7   6  14         18.57         20.11         0.74 o
  -6   6  14         11.30         12.90         0.61 o
  -5   6  14         55.59         59.85         1.20 o
  -4   6  14          5.79          5.87         0.50 o
  -3   6  14         32.71         33.01         0.91 o
  -2   6  14         26.52         28.08         0.88 o
  -1   6  14          0.00         -0.04         0.33 o
   0   6  14         13.55         13.16         0.62 o
   1   6  14         33.86         32.90         0.88 o
   2   6  14          6.00          5.84         0.48 o
   3   6  14          0.22          0.06         0.41 o
   4   6  14          6.27          5.85         0.52 o
   5   6  14         23.34         24.67         0.99 o
  -7   7  14         11.42         11.79         1.82 o
  -6   7  14         19.26         19.26         0.79 o
  -5   7  14          0.06          0.36         0.47 o
  -4   7  14         22.63         23.55         0.90 o
  -3   7  14         11.65         12.61         0.64 o
  -2   7  14          1.19          1.24         0.36 o
  -1   7  14         20.10         19.43         0.78 o
   0   7  14          1.09          1.94         0.42 o
   1   7  14          1.52          1.77         0.40 o
   2   7  14         17.21         17.32         0.74 o
   3   7  14         15.87         16.20         0.82 o
   4   7  14          0.64          0.66         0.60 o
  -5   8  14          1.70          0.35         1.02 o
  -4   8  14          2.30          2.13         0.84 o
  -3   8  14          0.07         -0.54         0.36 o
  -2   8  14          8.80         10.28         0.54 o
  -1   8  14         13.42         13.64         0.65 o
   0   8  14          2.03          1.78         0.44 o
   1   8  14         29.60         32.31         1.05 o
   2   8  14         12.08         15.10         1.22 o
   3   8  14          4.73          6.17         2.09 o
 -10   1  15          1.16         -2.26         1.72 o
  -9   1  15          1.38          0.48         0.35 o
  -8   1  15          0.05          0.54         0.36 o
  -7   1  15          5.40          6.72         0.44 o
  -6   1  15          2.59          2.23         0.33 o
  -5   1  15          2.33          2.75         0.34 o
  -4   1  15         11.50         10.49         0.45 o
  -3   1  15          4.27          4.03         0.32 o
  -2   1  15          0.93          0.75         0.27 o
  -1   1  15         16.76         17.98         0.61 o
   0   1  15          0.01         -0.21         0.33 o
   1   1  15         23.52         24.04         0.74 o
   2   1  15          0.52          0.18         0.35 o
   3   1  15          6.67          6.47         0.50 o
   4   1  15          0.12         -0.35         0.38 o
   5   1  15          6.64          8.32         0.59 o
   6   1  15          7.64          8.15         0.65 o
   7   1  15          3.23          5.52         2.04 o
  -9   2  15          1.58          1.53         0.36 o
  -8   2  15          0.90          0.84         0.35 o
  -7   2  15          5.19          4.35         0.42 o
  -6   2  15          0.05          0.00         0.33 o
  -5   2  15          0.60         -0.45         0.30 o
  -4   2  15          1.78          2.05         0.31 o
  -3   2  15         16.23         17.50         0.58 o
  -2   2  15          0.20          0.14         0.31 o
  -1   2  15         11.60         12.13         0.50 o
   0   2  15          0.50          0.13         0.32 o
   1   2  15          0.03          0.16         0.31 o
   2   2  15          2.14          1.89         0.36 o
   3   2  15          4.31          3.54         0.43 o
   4   2  15          0.75          1.08         0.42 o
   5   2  15          2.22          2.19         0.44 o
   6   2  15          2.34          2.11         0.50 o
   7   2  15          0.22         -1.05         1.36 o
  -9   3  15          4.53          5.11         0.94 o
  -8   3  15          0.34         -0.07         0.33 o
  -7   3  15          0.17         -0.35         0.34 o
  -6   3  15          0.10         -0.51         0.34 o
  -5   3  15          6.20          5.70         0.41 o
  -4   3  15          4.12          4.00         0.38 o
  -3   3  15          0.07          0.17         0.32 o
  -2   3  15          3.77          3.08         0.36 o
  -1   3  15          0.83          0.61         0.30 o
   0   3  15          5.40          4.49         0.37 o
   1   3  15          0.32          0.50         0.33 o
   2   3  15          4.84          5.24         0.46 o
   3   3  15          0.02          0.18         0.38 o
   4   3  15          2.72          2.85         0.47 o
   5   3  15          0.92          0.59         0.52 o
   6   3  15          3.01          1.83         0.46 o
  -8   4  15          0.00          0.22         0.37 o
  -7   4  15         17.28         18.19         0.71 o
  -6   4  15          7.10          6.92         0.45 o
  -5   4  15          0.26          1.14         0.33 o
  -4   4  15          0.39          0.29         0.32 o
  -3   4  15          0.90          0.51         0.38 o
  -2   4  15         10.40         11.25         0.59 o
  -1   4  15          3.21          2.88         0.38 o
   0   4  15          6.60          6.03         0.42 o
   1   4  15          1.98          2.01         0.42 o
   2   4  15          0.57          0.51         0.37 o
   3   4  15          7.26          7.27         0.55 o
   4   4  15          0.49          0.22         0.41 o
   5   4  15          0.50         -0.04         0.40 o
   6   4  15          5.63          4.74         1.33 o
  -8   5  15          2.04         -0.32         1.56 o
  -7   5  15          2.85          2.94         0.39 o
  -6   5  15          3.48          2.42         0.36 o
  -5   5  15          0.81          0.99         0.35 o
  -4   5  15          7.84          9.32         0.59 o
  -3   5  15          6.64          7.42         0.58 o
  -2   5  15          0.51         -0.22         0.40 o
  -1   5  15         16.92         16.57         0.70 o
   0   5  15          4.13          3.87         0.50 o
   1   5  15          3.71          2.42         0.41 o
   2   5  15          1.61          1.65         0.43 o
   3   5  15          5.16          5.03         0.49 o
   4   5  15          1.74          1.37         0.40 o
   5   5  15          7.36          6.18         0.79 o
  -7   6  15          0.15          0.94         1.42 o
  -6   6  15          2.09          2.68         0.40 o
  -5   6  15          0.04          1.21         0.39 o
  -4   6  15          1.54          2.07         0.48 o
  -3   6  15          4.56          5.24         0.51 o
  -2   6  15          3.15          2.72         0.40 o
  -1   6  15          5.85          6.96         0.52 o
   0   6  15          1.39          1.13         0.39 o
   1   6  15          0.00          0.56         0.37 o
   2   6  15          2.39          3.31         0.47 o
   3   6  15          3.66          3.31         0.49 o
   4   6  15          0.08         -0.79         0.75 o
  -5   7  15          0.11         -0.42         0.72 o
  -4   7  15          0.30          0.01         0.50 o
  -3   7  15          1.61          1.98         0.41 o
  -2   7  15          2.05          2.16         0.41 o
  -1   7  15          4.92          4.68         0.48 o
   0   7  15          6.44          5.63         0.50 o
   1   7  15         20.53         21.08         0.83 o
   2   7  15          1.35          1.58         0.64 o
  -2   8  15          1.61         -0.23         1.35 o
  -8   0  16          1.68          1.25         0.47 o
  -7   0  16          4.86          4.76         0.63 o
  -6   0  16         91.35         90.40         2.10 o
  -5   0  16         20.06         23.87         0.96 o
  -4   0  16         40.22         44.02         1.29 o
  -3   0  16         24.46         22.82         0.87 o
  -2   0  16         14.48         14.70         0.94 o
  -1   0  16          8.41          8.65         0.71 o
   0   0  16         10.03         11.87         0.95 o
   1   0  16          2.12          0.97         0.67 o
   2   0  16          0.34         -0.16         0.50 o
   3   0  16          6.50          6.23         0.67 o
   4   0  16         71.02         74.08         2.53 o
   5   0  16          7.46         10.39         0.91 o
   6   0  16         21.27         22.79         3.53 o
  -8   1  16         29.81         29.75         0.92 o
  -7   1  16         19.12         21.23         0.75 o
  -6   1  16         15.03         16.96         0.66 o
  -5   1  16         12.46         12.98         0.54 o
  -4   1  16         36.82         34.82         0.80 o
  -3   1  16          7.05          6.93         0.41 o
  -2   1  16          8.40          7.86         0.44 o
  -1   1  16         21.02         20.25         0.71 o
   0   1  16          1.40          1.27         0.35 o
   1   1  16         21.50         22.96         0.73 o
   2   1  16         36.70         39.68         1.03 o
   3   1  16          5.47          4.27         0.47 o
   4   1  16         16.21         17.05         0.73 o
   5   1  16         19.97         21.33         0.90 o
   6   1  16          9.89         15.20         3.05 o
  -8   2  16          0.23          0.36         0.50 o
  -7   2  16          0.53          1.12         0.37 o
  -6   2  16         34.19         32.57         0.88 o
  -5   2  16          3.75          3.52         0.38 o
  -4   2  16          0.07         -0.08         0.38 o
  -3   2  16         25.27         25.57         0.76 o
  -2   2  16         34.61         31.95         0.80 o
  -1   2  16          3.92          3.39         0.40 o
   0   2  16         30.91         32.75         0.90 o
   1   2  16         29.57         28.56         0.83 o
   2   2  16         17.38         16.54         0.71 o
   3   2  16         52.20         54.12         1.26 o
   4   2  16         25.69         29.23         0.99 o
   5   2  16          0.09          0.25         0.40 o
  -8   3  16          3.37          3.15         1.23 o
  -7   3  16          3.27          2.77         0.40 o
  -6   3  16          6.23          5.87         0.49 o
  -5   3  16         12.21         11.46         0.60 o
  -4   3  16         38.24         35.81         0.89 o
  -3   3  16          1.09          1.42         0.35 o
  -2   3  16         10.25         10.62         0.54 o
  -1   3  16         51.63         49.90         1.08 o
   0   3  16          0.79          0.69         0.36 o
   1   3  16         40.98         42.60         1.11 o
   2   3  16         32.60         36.00         1.01 o
   3   3  16          3.03          3.19         0.43 o
   4   3  16         12.00         13.18         0.75 o
   5   3  16         15.53         17.47         2.35 o
  -7   4  16          2.23          2.15         0.63 o
  -6   4  16          7.74          6.75         0.48 o
  -5   4  16         12.99         12.96         0.60 o
  -4   4  16          0.86          0.10         0.38 o
  -3   4  16         35.61         35.73         1.00 o
  -2   4  16          2.62          1.61         0.41 o
  -1   4  16          1.09          0.93         0.39 o
   0   4  16         24.91         25.90         0.83 o
   1   4  16         18.54         18.45         0.80 o
   2   4  16          5.55          4.84         0.51 o
   3   4  16         42.71         48.32         1.25 o
   4   4  16         14.55         15.80         0.91 o
  -6   5  16          0.26          0.05         0.45 o
  -5   5  16         19.85         21.20         0.86 o
  -4   5  16          6.25          6.59         0.55 o
  -3   5  16          0.72          0.89         0.43 o
  -2   5  16          4.17          4.36         0.48 o
  -1   5  16         12.53         12.33         0.65 o
   0   5  16          3.61          2.07         0.39 o
   1   5  16         14.36         14.45         0.79 o
   2   5  16         24.18         25.95         0.98 o
   3   5  16          0.08         -0.25         0.55 o
   4   5  16          2.73          1.30         1.42 o
  -4   6  16          7.01          6.83         1.72 o
  -3   6  16         33.58         38.31         1.23 o
  -2   6  16          0.00          0.29         0.40 o
  -1   6  16          4.50          4.80         0.49 o
   0   6  16          0.24         -0.15         0.38 o
   1   6  16          2.70          1.95         0.66 o
   2   6  16          1.35          1.62         0.97 o
  -2   7  16          2.82          2.50         1.80 o
  -7   1  17          0.78          1.30         1.11 o
  -6   1  17          0.81          1.20         0.35 o
  -5   1  17          1.79          3.67         0.40 o
  -4   1  17          3.15          2.92         0.36 o
  -3   1  17          2.52          2.46         0.39 o
  -2   1  17         14.81         15.09         0.64 o
  -1   1  17          5.43          5.87         0.45 o
   0   1  17          2.74          1.88         0.37 o
   1   1  17          0.61          0.73         0.39 o
   2   1  17          2.01          2.17         0.40 o
   3   1  17          0.22          0.52         0.38 o
   4   1  17          6.50          6.12         1.21 o
  -7   2  17          0.20         -0.61         1.09 o
  -6   2  17          1.32          2.04         0.40 o
  -5   2  17          1.68          1.39         0.36 o
  -4   2  17          6.82          7.39         0.52 o
  -3   2  17          5.12          6.39         0.47 o
  -2   2  17          2.10          1.52         0.35 o
  -1   2  17          8.13          9.62         0.57 o
   0   2  17          0.43          0.52         0.36 o
   1   2  17          0.84          1.99         0.42 o
   2   2  17          4.16          4.37         0.48 o
   3   2  17          0.00          0.36         0.41 o
   4   2  17          0.83          0.19         0.81 o
  -6   3  17          1.43          1.09         0.58 o
  -5   3  17          6.75          6.85         0.49 o
  -4   3  17          0.08          0.26         0.41 o
  -3   3  17          2.65          2.56         0.39 o
  -2   3  17          0.25         -0.03         0.34 o
  -1   3  17          2.11          2.39         0.41 o
   0   3  17          0.39          0.47         0.38 o
   1   3  17          0.19          0.41         0.39 o
   2   3  17          1.78          2.03         0.40 o
   3   3  17          0.31          1.01         1.10 o
  -5   4  17          0.04          0.43         1.03 o
  -4   4  17          4.68          3.24         0.43 o
  -3   4  17          0.50          0.40         0.39 o
  -2   4  17          0.36         -0.29         0.41 o
  -1   4  17          4.00          3.72         0.48 o
   0   4  17          1.74          2.70         0.47 o
   1   4  17          0.11          0.41         0.42 o
   2   4  17          1.84          1.24         0.70 o
  -3   5  17          0.08         -0.56         0.87 o
  -2   5  17          1.34          0.05         0.55 o
  -1   5  17          0.48          0.93         0.49 o
   0   5  17          0.17         -0.72         0.69 o
   1   5  17          0.80         -1.11         0.95 o
  -5   0  18          1.91          2.70         1.19 o
  -4   0  18          2.84          1.34         0.74 o
  -3   0  18         13.93         13.61         1.35 o
  -2   0  18          6.11          7.52         0.78 o
  -1   0  18          3.16          4.10         0.63 o
   0   0  18         11.24         15.17         0.91 o
   1   0  18          2.83          2.85         0.60 o
   2   0  18          8.80          9.56         2.38 o
  -5   1  18         19.71         19.36         1.03 o
  -4   1  18          0.54          1.74         0.51 o
  -3   1  18          0.05          0.13         0.43 o
  -2   1  18          7.06          7.12         0.51 o
  -1   1  18          8.94          9.37         0.55 o
   0   1  18         11.52         12.38         0.82 o
   1   1  18         21.55         23.81         1.19 o
   2   1  18         13.92         14.35         3.81 o
  -5   2  18          0.65          0.52         1.27 o
  -4   2  18          5.51          4.99         0.79 o
  -3   2  18         11.23         11.41         0.90 o
  -2   2  18          0.01          0.15         0.47 o
  -1   2  18         19.64         22.26         0.84 o
   0   2  18         17.79         18.08         0.95 o
   1   2  18          1.81          0.28         0.72 o
  -4   3  18          7.70         10.83         2.50 o
  -3   3  18         10.73         14.01         1.19 o
  -2   3  18         15.58         15.78         1.48 o
  -1   3  18          1.24          0.30         0.66 o
   0   3  18         10.09          8.79         1.19 o
   1   3  18         11.85         12.29         2.80 o
                                                
